# Supplementary material for: How Simple Hypothetical-Choice Experiments Can Be Utilized to Learn Humans’ Navigational Escape Decisions in Emergencies
Source: PLoS One. 2016 Nov 21;11(11):e0166908. doi: 10.1371/journal.pone.0166908 (PMC5117746; doi:10.1371/journal.pone.0166908)
Supplement: S1 Table — (XLS) [file pone.0166908.s003.xls]

## Sheet: Sheet1
The choice data is fomratted in the long style, in which each choice observation consists of multiple rows. The number of rows associated with each observatoin equals the number of alternatives in the choice set.
id: represents the id of the person (for the hypothetical choices, the id attached to each individual remains constant for all the choices they have made in the experiment)
Alti: labels attached to alternative exits
cset: the number of alternatives in the choice set
Dist: the distance from the position of the individual to each exit
Cong: the number of individuals (i.e. congestion) in the vicinity of each exit
Vis: a categorical variable representing visibility of the exits. It equals 1, if the exit is visible to the individual, and equals 0 otherwise.
Fltoex: the number of people moving towards each exit
pds: the number of choice observations obtained from the same individual (equals 14 for all observations made in the hypothetical setting)
RPSP: representing the context of the choice observation. 1 means the choice has been made in the hypothetical setting, and 0 means the choice has been made in the realistic experiment setting
id	alti	cset	choice	Dist	Cong	Vis	FltoEx	Pds	RPSP
1	1	4	1	36.8	4	1	1	14	1
1	2	4	0	35.3	2	1	3	14	1
1	3	4	0	39	1	0	1	14	1
1	4	4	0	41	1	0	0	14	1
1	1	4	0	36.8	6	1	2	14	1
1	2	4	1	35.3	3	1	5	14	1
1	3	4	0	39	2	0	4	14	1
1	4	4	0	41	2	0	0	14	1
1	1	4	0	36.8	6	1	2	14	1
1	2	4	1	35.3	3	1	5	14	1
1	3	4	0	39	2	0	12	14	1
1	4	4	0	41	2	0	2	14	1
1	1	4	0	36.8	11	1	2	14	1
1	2	4	0	35.3	5	1	5	14	1
1	3	4	1	39	3	0	8	14	1
1	4	4	0	41	2	0	0	14	1
1	1	4	0	36.8	10	1	2	14	1
1	2	4	1	35.3	6	1	5	14	1
1	3	4	0	39	3	0	13	14	1
1	4	4	0	41	2	0	2	14	1
1	1	4	0	21	4	1	1	14	1
1	2	4	1	20	2	1	3	14	1
1	3	4	0	24.5	1	1	2	14	1
1	4	4	0	26	1	1	0	14	1
1	1	4	0	21	6	1	2	14	1
1	2	4	1	20	3	1	5	14	1
1	3	4	0	24.5	2	1	16	14	1
1	4	4	0	26	2	1	4	14	1
1	1	4	0	21	6	1	2	14	1
1	2	4	1	20	3	1	5	14	1
1	3	4	0	24.5	2	1	5	14	1
1	4	4	0	26	2	1	1	14	1
1	1	4	0	21	11	1	2	14	1
1	2	4	1	20	5	1	2	14	1
1	3	4	0	24.5	3	1	3	14	1
1	4	4	0	26	2	1	1	14	1
1	1	4	0	21	11	1	2	14	1
1	2	4	0	20	5	1	5	14	1
1	3	4	1	24.5	3	1	13	14	1
1	4	4	0	26	2	1	5	14	1
1	1	4	0	7.1	7	1	2	14	1
1	2	4	1	5.7	5	1	0	14	1
1	3	4	0	16.2	3	1	4	14	1
1	4	4	0	19.7	2	1	1	14	1
1	1	4	0	7.1	7	1	0	14	1
1	2	4	1	5.7	5	1	0	14	1
1	3	4	0	16.2	3	1	0	14	1
1	4	4	0	19.7	2	1	0	14	1
1	1	4	0	7.1	10	1	2	14	1
1	2	4	1	5.7	6	1	1	14	1
1	3	4	0	16.2	4	1	8	14	1
1	4	4	0	19.7	3	1	2	14	1
1	1	4	0	7.1	10	1	0	14	1
1	2	4	1	5.7	6	1	0	14	1
1	3	4	0	16.2	5	1	0	14	1
1	4	4	0	19.7	3	1	0	14	1
2	1	4	0	36.8	4	1	1	14	1
2	2	4	1	35.3	2	1	3	14	1
2	3	4	0	39	1	0	1	14	1
2	4	4	0	41	1	0	0	14	1
2	1	4	0	36.8	6	1	2	14	1
2	2	4	1	35.3	3	1	5	14	1
2	3	4	0	39	2	0	4	14	1
2	4	4	0	41	2	0	0	14	1
2	1	4	0	36.8	6	1	2	14	1
2	2	4	0	35.3	3	1	5	14	1
2	3	4	1	39	2	0	12	14	1
2	4	4	0	41	2	0	2	14	1
2	1	4	0	36.8	11	1	2	14	1
2	2	4	1	35.3	5	1	5	14	1
2	3	4	0	39	3	0	8	14	1
2	4	4	0	41	2	0	0	14	1
2	1	4	0	36.8	10	1	2	14	1
2	2	4	0	35.3	6	1	5	14	1
2	3	4	1	39	3	0	13	14	1
2	4	4	0	41	2	0	2	14	1
2	1	4	0	21	4	1	1	14	1
2	2	4	0	20	2	1	3	14	1
2	3	4	1	24.5	1	1	2	14	1
2	4	4	0	26	1	1	0	14	1
2	1	4	0	21	6	1	2	14	1
2	2	4	1	20	3	1	5	14	1
2	3	4	0	24.5	2	1	16	14	1
2	4	4	0	26	2	1	4	14	1
2	1	4	0	21	6	1	2	14	1
2	2	4	0	20	3	1	5	14	1
2	3	4	1	24.5	2	1	5	14	1
2	4	4	0	26	2	1	1	14	1
2	1	4	0	21	11	1	2	14	1
2	2	4	0	20	5	1	2	14	1
2	3	4	1	24.5	3	1	3	14	1
2	4	4	0	26	2	1	1	14	1
2	1	4	0	21	11	1	2	14	1
2	2	4	1	20	5	1	5	14	1
2	3	4	0	24.5	3	1	13	14	1
2	4	4	0	26	2	1	5	14	1
2	1	4	0	7.1	7	1	2	14	1
2	2	4	1	5.7	5	1	0	14	1
2	3	4	0	16.2	3	1	4	14	1
2	4	4	0	19.7	2	1	1	14	1
2	1	4	0	7.1	7	1	0	14	1
2	2	4	1	5.7	5	1	0	14	1
2	3	4	0	16.2	3	1	0	14	1
2	4	4	0	19.7	2	1	0	14	1
2	1	4	0	7.1	10	1	2	14	1
2	2	4	1	5.7	6	1	1	14	1
2	3	4	0	16.2	4	1	8	14	1
2	4	4	0	19.7	3	1	2	14	1
2	1	4	0	7.1	10	1	0	14	1
2	2	4	1	5.7	6	1	0	14	1
2	3	4	0	16.2	5	1	0	14	1
2	4	4	0	19.7	3	1	0	14	1
3	1	4	1	36.8	4	1	1	14	1
3	2	4	0	35.3	2	1	3	14	1
3	3	4	0	39	1	0	1	14	1
3	4	4	0	41	1	0	0	14	1
3	1	4	0	36.8	6	1	2	14	1
3	2	4	0	35.3	3	1	5	14	1
3	3	4	1	39	2	0	4	14	1
3	4	4	0	41	2	0	0	14	1
3	1	4	0	36.8	6	1	2	14	1
3	2	4	0	35.3	3	1	5	14	1
3	3	4	1	39	2	0	12	14	1
3	4	4	0	41	2	0	2	14	1
3	1	4	0	36.8	11	1	2	14	1
3	2	4	0	35.3	5	1	5	14	1
3	3	4	1	39	3	0	8	14	1
3	4	4	0	41	2	0	0	14	1
3	1	4	0	36.8	10	1	2	14	1
3	2	4	0	35.3	6	1	5	14	1
3	3	4	1	39	3	0	13	14	1
3	4	4	0	41	2	0	2	14	1
3	1	4	0	21	4	1	1	14	1
3	2	4	1	20	2	1	3	14	1
3	3	4	0	24.5	1	1	2	14	1
3	4	4	0	26	1	1	0	14	1
3	1	4	0	21	6	1	2	14	1
3	2	4	1	20	3	1	5	14	1
3	3	4	0	24.5	2	1	16	14	1
3	4	4	0	26	2	1	4	14	1
3	1	4	0	21	6	1	2	14	1
3	2	4	0	20	3	1	5	14	1
3	3	4	1	24.5	2	1	5	14	1
3	4	4	0	26	2	1	1	14	1
3	1	4	0	21	11	1	2	14	1
3	2	4	0	20	5	1	2	14	1
3	3	4	1	24.5	3	1	3	14	1
3	4	4	0	26	2	1	1	14	1
3	1	4	0	21	11	1	2	14	1
3	2	4	0	20	5	1	5	14	1
3	3	4	0	24.5	3	1	13	14	1
3	4	4	1	26	2	1	5	14	1
3	1	4	0	7.1	7	1	2	14	1
3	2	4	1	5.7	5	1	0	14	1
3	3	4	0	16.2	3	1	4	14	1
3	4	4	0	19.7	2	1	1	14	1
3	1	4	0	7.1	7	1	0	14	1
3	2	4	0	5.7	5	1	0	14	1
3	3	4	0	16.2	3	1	0	14	1
3	4	4	1	19.7	2	1	0	14	1
3	1	4	0	7.1	10	1	2	14	1
3	2	4	1	5.7	6	1	1	14	1
3	3	4	0	16.2	4	1	8	14	1
3	4	4	0	19.7	3	1	2	14	1
3	1	4	0	7.1	10	1	0	14	1
3	2	4	1	5.7	6	1	0	14	1
3	3	4	0	16.2	5	1	0	14	1
3	4	4	0	19.7	3	1	0	14	1
4	1	4	0	36.8	4	1	1	14	1
4	2	4	1	35.3	2	1	3	14	1
4	3	4	0	39	1	0	1	14	1
4	4	4	0	41	1	0	0	14	1
4	1	4	0	36.8	6	1	2	14	1
4	2	4	1	35.3	3	1	5	14	1
4	3	4	0	39	2	0	4	14	1
4	4	4	0	41	2	0	0	14	1
4	1	4	0	36.8	6	1	2	14	1
4	2	4	1	35.3	3	1	5	14	1
4	3	4	0	39	2	0	12	14	1
4	4	4	0	41	2	0	2	14	1
4	1	4	0	36.8	11	1	2	14	1
4	2	4	0	35.3	5	1	5	14	1
4	3	4	1	39	3	0	8	14	1
4	4	4	0	41	2	0	0	14	1
4	1	4	0	36.8	10	1	2	14	1
4	2	4	0	35.3	6	1	5	14	1
4	3	4	1	39	3	0	13	14	1
4	4	4	0	41	2	0	2	14	1
4	1	4	0	21	4	1	1	14	1
4	2	4	1	20	2	1	3	14	1
4	3	4	0	24.5	1	1	2	14	1
4	4	4	0	26	1	1	0	14	1
4	1	4	0	21	6	1	2	14	1
4	2	4	1	20	3	1	5	14	1
4	3	4	0	24.5	2	1	16	14	1
4	4	4	0	26	2	1	4	14	1
4	1	4	0	21	6	1	2	14	1
4	2	4	0	20	3	1	5	14	1
4	3	4	1	24.5	2	1	5	14	1
4	4	4	0	26	2	1	1	14	1
4	1	4	0	21	11	1	2	14	1
4	2	4	0	20	5	1	2	14	1
4	3	4	1	24.5	3	1	3	14	1
4	4	4	0	26	2	1	1	14	1
4	1	4	0	21	11	1	2	14	1
4	2	4	0	20	5	1	5	14	1
4	3	4	1	24.5	3	1	13	14	1
4	4	4	0	26	2	1	5	14	1
4	1	4	0	7.1	7	1	2	14	1
4	2	4	1	5.7	5	1	0	14	1
4	3	4	0	16.2	3	1	4	14	1
4	4	4	0	19.7	2	1	1	14	1
4	1	4	0	7.1	7	1	0	14	1
4	2	4	1	5.7	5	1	0	14	1
4	3	4	0	16.2	3	1	0	14	1
4	4	4	0	19.7	2	1	0	14	1
4	1	4	0	7.1	10	1	2	14	1
4	2	4	1	5.7	6	1	1	14	1
4	3	4	0	16.2	4	1	8	14	1
4	4	4	0	19.7	3	1	2	14	1
4	1	4	0	7.1	10	1	0	14	1
4	2	4	1	5.7	6	1	0	14	1
4	3	4	0	16.2	5	1	0	14	1
4	4	4	0	19.7	3	1	0	14	1
5	1	4	0	36.8	4	1	1	14	1
5	2	4	1	35.3	2	1	3	14	1
5	3	4	0	39	1	0	1	14	1
5	4	4	0	41	1	0	0	14	1
5	1	4	0	36.8	6	1	2	14	1
5	2	4	1	35.3	3	1	5	14	1
5	3	4	0	39	2	0	4	14	1
5	4	4	0	41	2	0	0	14	1
5	1	4	0	36.8	6	1	2	14	1
5	2	4	1	35.3	3	1	5	14	1
5	3	4	0	39	2	0	12	14	1
5	4	4	0	41	2	0	2	14	1
5	1	4	0	36.8	11	1	2	14	1
5	2	4	1	35.3	5	1	5	14	1
5	3	4	0	39	3	0	8	14	1
5	4	4	0	41	2	0	0	14	1
5	1	4	0	36.8	10	1	2	14	1
5	2	4	1	35.3	6	1	5	14	1
5	3	4	0	39	3	0	13	14	1
5	4	4	0	41	2	0	2	14	1
5	1	4	0	21	4	1	1	14	1
5	2	4	1	20	2	1	3	14	1
5	3	4	0	24.5	1	1	2	14	1
5	4	4	0	26	1	1	0	14	1
5	1	4	0	21	6	1	2	14	1
5	2	4	1	20	3	1	5	14	1
5	3	4	0	24.5	2	1	16	14	1
5	4	4	0	26	2	1	4	14	1
5	1	4	0	21	6	1	2	14	1
5	2	4	1	20	3	1	5	14	1
5	3	4	0	24.5	2	1	5	14	1
5	4	4	0	26	2	1	1	14	1
5	1	4	0	21	11	1	2	14	1
5	2	4	1	20	5	1	2	14	1
5	3	4	0	24.5	3	1	3	14	1
5	4	4	0	26	2	1	1	14	1
5	1	4	0	21	11	1	2	14	1
5	2	4	1	20	5	1	5	14	1
5	3	4	0	24.5	3	1	13	14	1
5	4	4	0	26	2	1	5	14	1
5	1	4	0	7.1	7	1	2	14	1
5	2	4	1	5.7	5	1	0	14	1
5	3	4	0	16.2	3	1	4	14	1
5	4	4	0	19.7	2	1	1	14	1
5	1	4	0	7.1	7	1	0	14	1
5	2	4	1	5.7	5	1	0	14	1
5	3	4	0	16.2	3	1	0	14	1
5	4	4	0	19.7	2	1	0	14	1
5	1	4	0	7.1	10	1	2	14	1
5	2	4	1	5.7	6	1	1	14	1
5	3	4	0	16.2	4	1	8	14	1
5	4	4	0	19.7	3	1	2	14	1
5	1	4	0	7.1	10	1	0	14	1
5	2	4	1	5.7	6	1	0	14	1
5	3	4	0	16.2	5	1	0	14	1
5	4	4	0	19.7	3	1	0	14	1
6	1	4	0	36.8	4	1	1	14	1
6	2	4	1	35.3	2	1	3	14	1
6	3	4	0	39	1	0	1	14	1
6	4	4	0	41	1	0	0	14	1
6	1	4	0	36.8	6	1	2	14	1
6	2	4	0	35.3	3	1	5	14	1
6	3	4	1	39	2	0	4	14	1
6	4	4	0	41	2	0	0	14	1
6	1	4	0	36.8	6	1	2	14	1
6	2	4	1	35.3	3	1	5	14	1
6	3	4	0	39	2	0	12	14	1
6	4	4	0	41	2	0	2	14	1
6	1	4	0	36.8	11	1	2	14	1
6	2	4	1	35.3	5	1	5	14	1
6	3	4	0	39	3	0	8	14	1
6	4	4	0	41	2	0	0	14	1
6	1	4	0	36.8	10	1	2	14	1
6	2	4	0	35.3	6	1	5	14	1
6	3	4	0	39	3	0	13	14	1
6	4	4	1	41	2	0	2	14	1
6	1	4	0	21	4	1	1	14	1
6	2	4	1	20	2	1	3	14	1
6	3	4	0	24.5	1	1	2	14	1
6	4	4	0	26	1	1	0	14	1
6	1	4	0	21	6	1	2	14	1
6	2	4	0	20	3	1	5	14	1
6	3	4	0	24.5	2	1	16	14	1
6	4	4	1	26	2	1	4	14	1
6	1	4	0	21	6	1	2	14	1
6	2	4	1	20	3	1	5	14	1
6	3	4	0	24.5	2	1	5	14	1
6	4	4	0	26	2	1	1	14	1
6	1	4	0	21	11	1	2	14	1
6	2	4	0	20	5	1	2	14	1
6	3	4	1	24.5	3	1	3	14	1
6	4	4	0	26	2	1	1	14	1
6	1	4	0	21	11	1	2	14	1
6	2	4	1	20	5	1	5	14	1
6	3	4	0	24.5	3	1	13	14	1
6	4	4	0	26	2	1	5	14	1
6	1	4	0	7.1	7	1	2	14	1
6	2	4	0	5.7	5	1	0	14	1
6	3	4	1	16.2	3	1	4	14	1
6	4	4	0	19.7	2	1	1	14	1
6	1	4	0	7.1	7	1	0	14	1
6	2	4	0	5.7	5	1	0	14	1
6	3	4	1	16.2	3	1	0	14	1
6	4	4	0	19.7	2	1	0	14	1
6	1	4	0	7.1	10	1	2	14	1
6	2	4	1	5.7	6	1	1	14	1
6	3	4	0	16.2	4	1	8	14	1
6	4	4	0	19.7	3	1	2	14	1
6	1	4	0	7.1	10	1	0	14	1
6	2	4	1	5.7	6	1	0	14	1
6	3	4	0	16.2	5	1	0	14	1
6	4	4	0	19.7	3	1	0	14	1
7	1	4	0	36.8	4	1	1	14	1
7	2	4	1	35.3	2	1	3	14	1
7	3	4	0	39	1	0	1	14	1
7	4	4	0	41	1	0	0	14	1
7	1	4	0	36.8	6	1	2	14	1
7	2	4	0	35.3	3	1	5	14	1
7	3	4	1	39	2	0	4	14	1
7	4	4	0	41	2	0	0	14	1
7	1	4	1	36.8	6	1	2	14	1
7	2	4	0	35.3	3	1	5	14	1
7	3	4	0	39	2	0	12	14	1
7	4	4	0	41	2	0	2	14	1
7	1	4	0	36.8	11	1	2	14	1
7	2	4	0	35.3	5	1	5	14	1
7	3	4	0	39	3	0	8	14	1
7	4	4	1	41	2	0	0	14	1
7	1	4	0	36.8	10	1	2	14	1
7	2	4	1	35.3	6	1	5	14	1
7	3	4	0	39	3	0	13	14	1
7	4	4	0	41	2	0	2	14	1
7	1	4	0	21	4	1	1	14	1
7	2	4	0	20	2	1	3	14	1
7	3	4	0	24.5	1	1	2	14	1
7	4	4	1	26	1	1	0	14	1
7	1	4	1	21	6	1	2	14	1
7	2	4	0	20	3	1	5	14	1
7	3	4	0	24.5	2	1	16	14	1
7	4	4	0	26	2	1	4	14	1
7	1	4	0	21	6	1	2	14	1
7	2	4	0	20	3	1	5	14	1
7	3	4	0	24.5	2	1	5	14	1
7	4	4	1	26	2	1	1	14	1
7	1	4	0	21	11	1	2	14	1
7	2	4	0	20	5	1	2	14	1
7	3	4	0	24.5	3	1	3	14	1
7	4	4	1	26	2	1	1	14	1
7	1	4	0	21	11	1	2	14	1
7	2	4	1	20	5	1	5	14	1
7	3	4	0	24.5	3	1	13	14	1
7	4	4	0	26	2	1	5	14	1
7	1	4	0	7.1	7	1	2	14	1
7	2	4	1	5.7	5	1	0	14	1
7	3	4	0	16.2	3	1	4	14	1
7	4	4	0	19.7	2	1	1	14	1
7	1	4	0	7.1	7	1	0	14	1
7	2	4	0	5.7	5	1	0	14	1
7	3	4	0	16.2	3	1	0	14	1
7	4	4	1	19.7	2	1	0	14	1
7	1	4	0	7.1	10	1	2	14	1
7	2	4	1	5.7	6	1	1	14	1
7	3	4	0	16.2	4	1	8	14	1
7	4	4	0	19.7	3	1	2	14	1
7	1	4	0	7.1	10	1	0	14	1
7	2	4	0	5.7	6	1	0	14	1
7	3	4	0	16.2	5	1	0	14	1
7	4	4	1	19.7	3	1	0	14	1
8	1	4	0	36.8	4	1	1	14	1
8	2	4	1	35.3	2	1	3	14	1
8	3	4	0	39	1	0	1	14	1
8	4	4	0	41	1	0	0	14	1
8	1	4	0	36.8	6	1	2	14	1
8	2	4	0	35.3	3	1	5	14	1
8	3	4	1	39	2	0	4	14	1
8	4	4	0	41	2	0	0	14	1
8	1	4	0	36.8	6	1	2	14	1
8	2	4	1	35.3	3	1	5	14	1
8	3	4	0	39	2	0	12	14	1
8	4	4	0	41	2	0	2	14	1
8	1	4	0	36.8	11	1	2	14	1
8	2	4	0	35.3	5	1	5	14	1
8	3	4	1	39	3	0	8	14	1
8	4	4	0	41	2	0	0	14	1
8	1	4	0	36.8	10	1	2	14	1
8	2	4	1	35.3	6	1	5	14	1
8	3	4	0	39	3	0	13	14	1
8	4	4	0	41	2	0	2	14	1
8	1	4	0	21	4	1	1	14	1
8	2	4	1	20	2	1	3	14	1
8	3	4	0	24.5	1	1	2	14	1
8	4	4	0	26	1	1	0	14	1
8	1	4	0	21	6	1	2	14	1
8	2	4	1	20	3	1	5	14	1
8	3	4	0	24.5	2	1	16	14	1
8	4	4	0	26	2	1	4	14	1
8	1	4	0	21	6	1	2	14	1
8	2	4	0	20	3	1	5	14	1
8	3	4	1	24.5	2	1	5	14	1
8	4	4	0	26	2	1	1	14	1
8	1	4	0	21	11	1	2	14	1
8	2	4	0	20	5	1	2	14	1
8	3	4	1	24.5	3	1	3	14	1
8	4	4	0	26	2	1	1	14	1
8	1	4	0	21	11	1	2	14	1
8	2	4	0	20	5	1	5	14	1
8	3	4	1	24.5	3	1	13	14	1
8	4	4	0	26	2	1	5	14	1
8	1	4	0	7.1	7	1	2	14	1
8	2	4	1	5.7	5	1	0	14	1
8	3	4	0	16.2	3	1	4	14	1
8	4	4	0	19.7	2	1	1	14	1
8	1	4	0	7.1	7	1	0	14	1
8	2	4	1	5.7	5	1	0	14	1
8	3	4	0	16.2	3	1	0	14	1
8	4	4	0	19.7	2	1	0	14	1
8	1	4	0	7.1	10	1	2	14	1
8	2	4	0	5.7	6	1	1	14	1
8	3	4	1	16.2	4	1	8	14	1
8	4	4	0	19.7	3	1	2	14	1
8	1	4	0	7.1	10	1	0	14	1
8	2	4	1	5.7	6	1	0	14	1
8	3	4	0	16.2	5	1	0	14	1
8	4	4	0	19.7	3	1	0	14	1
9	1	4	0	36.8	4	1	1	14	1
9	2	4	1	35.3	2	1	3	14	1
9	3	4	0	39	1	0	1	14	1
9	4	4	0	41	1	0	0	14	1
9	1	4	0	36.8	6	1	2	14	1
9	2	4	0	35.3	3	1	5	14	1
9	3	4	1	39	2	0	4	14	1
9	4	4	0	41	2	0	0	14	1
9	1	4	0	36.8	6	1	2	14	1
9	2	4	1	35.3	3	1	5	14	1
9	3	4	0	39	2	0	12	14	1
9	4	4	0	41	2	0	2	14	1
9	1	4	0	36.8	11	1	2	14	1
9	2	4	0	35.3	5	1	5	14	1
9	3	4	1	39	3	0	8	14	1
9	4	4	0	41	2	0	0	14	1
9	1	4	0	36.8	10	1	2	14	1
9	2	4	0	35.3	6	1	5	14	1
9	3	4	1	39	3	0	13	14	1
9	4	4	0	41	2	0	2	14	1
9	1	4	0	21	4	1	1	14	1
9	2	4	1	20	2	1	3	14	1
9	3	4	0	24.5	1	1	2	14	1
9	4	4	0	26	1	1	0	14	1
9	1	4	0	21	6	1	2	14	1
9	2	4	1	20	3	1	5	14	1
9	3	4	0	24.5	2	1	16	14	1
9	4	4	0	26	2	1	4	14	1
9	1	4	0	21	6	1	2	14	1
9	2	4	0	20	3	1	5	14	1
9	3	4	1	24.5	2	1	5	14	1
9	4	4	0	26	2	1	1	14	1
9	1	4	0	21	11	1	2	14	1
9	2	4	0	20	5	1	2	14	1
9	3	4	1	24.5	3	1	3	14	1
9	4	4	0	26	2	1	1	14	1
9	1	4	0	21	11	1	2	14	1
9	2	4	1	20	5	1	5	14	1
9	3	4	0	24.5	3	1	13	14	1
9	4	4	0	26	2	1	5	14	1
9	1	4	0	7.1	7	1	2	14	1
9	2	4	0	5.7	5	1	0	14	1
9	3	4	1	16.2	3	1	4	14	1
9	4	4	0	19.7	2	1	1	14	1
9	1	4	0	7.1	7	1	0	14	1
9	2	4	0	5.7	5	1	0	14	1
9	3	4	1	16.2	3	1	0	14	1
9	4	4	0	19.7	2	1	0	14	1
9	1	4	0	7.1	10	1	2	14	1
9	2	4	1	5.7	6	1	1	14	1
9	3	4	0	16.2	4	1	8	14	1
9	4	4	0	19.7	3	1	2	14	1
9	1	4	0	7.1	10	1	0	14	1
9	2	4	0	5.7	6	1	0	14	1
9	3	4	0	16.2	5	1	0	14	1
9	4	4	1	19.7	3	1	0	14	1
10	1	4	0	36.8	4	1	1	14	1
10	2	4	1	35.3	2	1	3	14	1
10	3	4	0	39	1	0	1	14	1
10	4	4	0	41	1	0	0	14	1
10	1	4	0	36.8	6	1	2	14	1
10	2	4	0	35.3	3	1	5	14	1
10	3	4	1	39	2	0	4	14	1
10	4	4	0	41	2	0	0	14	1
10	1	4	0	36.8	6	1	2	14	1
10	2	4	1	35.3	3	1	5	14	1
10	3	4	0	39	2	0	12	14	1
10	4	4	0	41	2	0	2	14	1
10	1	4	0	36.8	11	1	2	14	1
10	2	4	0	35.3	5	1	5	14	1
10	3	4	0	39	3	0	8	14	1
10	4	4	1	41	2	0	0	14	1
10	1	4	0	36.8	10	1	2	14	1
10	2	4	1	35.3	6	1	5	14	1
10	3	4	0	39	3	0	13	14	1
10	4	4	0	41	2	0	2	14	1
10	1	4	1	21	4	1	1	14	1
10	2	4	0	20	2	1	3	14	1
10	3	4	0	24.5	1	1	2	14	1
10	4	4	0	26	1	1	0	14	1
10	1	4	0	21	6	1	2	14	1
10	2	4	1	20	3	1	5	14	1
10	3	4	0	24.5	2	1	16	14	1
10	4	4	0	26	2	1	4	14	1
10	1	4	0	21	6	1	2	14	1
10	2	4	1	20	3	1	5	14	1
10	3	4	0	24.5	2	1	5	14	1
10	4	4	0	26	2	1	1	14	1
10	1	4	0	21	11	1	2	14	1
10	2	4	0	20	5	1	2	14	1
10	3	4	0	24.5	3	1	3	14	1
10	4	4	1	26	2	1	1	14	1
10	1	4	0	21	11	1	2	14	1
10	2	4	0	20	5	1	5	14	1
10	3	4	0	24.5	3	1	13	14	1
10	4	4	1	26	2	1	5	14	1
10	1	4	0	7.1	7	1	2	14	1
10	2	4	1	5.7	5	1	0	14	1
10	3	4	0	16.2	3	1	4	14	1
10	4	4	0	19.7	2	1	1	14	1
10	1	4	0	7.1	7	1	0	14	1
10	2	4	1	5.7	5	1	0	14	1
10	3	4	0	16.2	3	1	0	14	1
10	4	4	0	19.7	2	1	0	14	1
10	1	4	0	7.1	10	1	2	14	1
10	2	4	1	5.7	6	1	1	14	1
10	3	4	0	16.2	4	1	8	14	1
10	4	4	0	19.7	3	1	2	14	1
10	1	4	0	7.1	10	1	0	14	1
10	2	4	1	5.7	6	1	0	14	1
10	3	4	0	16.2	5	1	0	14	1
10	4	4	0	19.7	3	1	0	14	1
11	1	4	1	36.8	4	1	1	14	1
11	2	4	0	35.3	2	1	3	14	1
11	3	4	0	39	1	0	1	14	1
11	4	4	0	41	1	0	0	14	1
11	1	4	0	36.8	6	1	2	14	1
11	2	4	0	35.3	3	1	5	14	1
11	3	4	1	39	2	0	4	14	1
11	4	4	0	41	2	0	0	14	1
11	1	4	1	36.8	6	1	2	14	1
11	2	4	0	35.3	3	1	5	14	1
11	3	4	0	39	2	0	12	14	1
11	4	4	0	41	2	0	2	14	1
11	1	4	0	36.8	11	1	2	14	1
11	2	4	1	35.3	5	1	5	14	1
11	3	4	0	39	3	0	8	14	1
11	4	4	0	41	2	0	0	14	1
11	1	4	0	36.8	10	1	2	14	1
11	2	4	1	35.3	6	1	5	14	1
11	3	4	0	39	3	0	13	14	1
11	4	4	0	41	2	0	2	14	1
11	1	4	1	21	4	1	1	14	1
11	2	4	0	20	2	1	3	14	1
11	3	4	0	24.5	1	1	2	14	1
11	4	4	0	26	1	1	0	14	1
11	1	4	0	21	6	1	2	14	1
11	2	4	1	20	3	1	5	14	1
11	3	4	0	24.5	2	1	16	14	1
11	4	4	0	26	2	1	4	14	1
11	1	4	0	21	6	1	2	14	1
11	2	4	1	20	3	1	5	14	1
11	3	4	0	24.5	2	1	5	14	1
11	4	4	0	26	2	1	1	14	1
11	1	4	0	21	11	1	2	14	1
11	2	4	1	20	5	1	2	14	1
11	3	4	0	24.5	3	1	3	14	1
11	4	4	0	26	2	1	1	14	1
11	1	4	0	21	11	1	2	14	1
11	2	4	1	20	5	1	5	14	1
11	3	4	0	24.5	3	1	13	14	1
11	4	4	0	26	2	1	5	14	1
11	1	4	0	7.1	7	1	2	14	1
11	2	4	1	5.7	5	1	0	14	1
11	3	4	0	16.2	3	1	4	14	1
11	4	4	0	19.7	2	1	1	14	1
11	1	4	0	7.1	7	1	0	14	1
11	2	4	1	5.7	5	1	0	14	1
11	3	4	0	16.2	3	1	0	14	1
11	4	4	0	19.7	2	1	0	14	1
11	1	4	0	7.1	10	1	2	14	1
11	2	4	1	5.7	6	1	1	14	1
11	3	4	0	16.2	4	1	8	14	1
11	4	4	0	19.7	3	1	2	14	1
11	1	4	0	7.1	10	1	0	14	1
11	2	4	1	5.7	6	1	0	14	1
11	3	4	0	16.2	5	1	0	14	1
11	4	4	0	19.7	3	1	0	14	1
12	1	4	0	36.8	4	1	1	14	1
12	2	4	0	35.3	2	1	3	14	1
12	3	4	1	39	1	0	1	14	1
12	4	4	0	41	1	0	0	14	1
12	1	4	0	36.8	6	1	2	14	1
12	2	4	0	35.3	3	1	5	14	1
12	3	4	0	39	2	0	4	14	1
12	4	4	1	41	2	0	0	14	1
12	1	4	1	36.8	6	1	2	14	1
12	2	4	0	35.3	3	1	5	14	1
12	3	4	0	39	2	0	12	14	1
12	4	4	0	41	2	0	2	14	1
12	1	4	0	36.8	11	1	2	14	1
12	2	4	0	35.3	5	1	5	14	1
12	3	4	0	39	3	0	8	14	1
12	4	4	1	41	2	0	0	14	1
12	1	4	0	36.8	10	1	2	14	1
12	2	4	0	35.3	6	1	5	14	1
12	3	4	0	39	3	0	13	14	1
12	4	4	1	41	2	0	2	14	1
12	1	4	0	21	4	1	1	14	1
12	2	4	0	20	2	1	3	14	1
12	3	4	1	24.5	1	1	2	14	1
12	4	4	0	26	1	1	0	14	1
12	1	4	0	21	6	1	2	14	1
12	2	4	1	20	3	1	5	14	1
12	3	4	0	24.5	2	1	16	14	1
12	4	4	0	26	2	1	4	14	1
12	1	4	0	21	6	1	2	14	1
12	2	4	0	20	3	1	5	14	1
12	3	4	1	24.5	2	1	5	14	1
12	4	4	0	26	2	1	1	14	1
12	1	4	0	21	11	1	2	14	1
12	2	4	0	20	5	1	2	14	1
12	3	4	1	24.5	3	1	3	14	1
12	4	4	0	26	2	1	1	14	1
12	1	4	0	21	11	1	2	14	1
12	2	4	0	20	5	1	5	14	1
12	3	4	1	24.5	3	1	13	14	1
12	4	4	0	26	2	1	5	14	1
12	1	4	0	7.1	7	1	2	14	1
12	2	4	1	5.7	5	1	0	14	1
12	3	4	0	16.2	3	1	4	14	1
12	4	4	0	19.7	2	1	1	14	1
12	1	4	0	7.1	7	1	0	14	1
12	2	4	1	5.7	5	1	0	14	1
12	3	4	0	16.2	3	1	0	14	1
12	4	4	0	19.7	2	1	0	14	1
12	1	4	0	7.1	10	1	2	14	1
12	2	4	1	5.7	6	1	1	14	1
12	3	4	0	16.2	4	1	8	14	1
12	4	4	0	19.7	3	1	2	14	1
12	1	4	0	7.1	10	1	0	14	1
12	2	4	1	5.7	6	1	0	14	1
12	3	4	0	16.2	5	1	0	14	1
12	4	4	0	19.7	3	1	0	14	1
13	1	4	0	36.8	4	1	1	14	1
13	2	4	1	35.3	2	1	3	14	1
13	3	4	0	39	1	0	1	14	1
13	4	4	0	41	1	0	0	14	1
13	1	4	0	36.8	6	1	2	14	1
13	2	4	0	35.3	3	1	5	14	1
13	3	4	1	39	2	0	4	14	1
13	4	4	0	41	2	0	0	14	1
13	1	4	0	36.8	6	1	2	14	1
13	2	4	1	35.3	3	1	5	14	1
13	3	4	0	39	2	0	12	14	1
13	4	4	0	41	2	0	2	14	1
13	1	4	0	36.8	11	1	2	14	1
13	2	4	0	35.3	5	1	5	14	1
13	3	4	1	39	3	0	8	14	1
13	4	4	0	41	2	0	0	14	1
13	1	4	0	36.8	10	1	2	14	1
13	2	4	1	35.3	6	1	5	14	1
13	3	4	0	39	3	0	13	14	1
13	4	4	0	41	2	0	2	14	1
13	1	4	0	21	4	1	1	14	1
13	2	4	0	20	2	1	3	14	1
13	3	4	1	24.5	1	1	2	14	1
13	4	4	0	26	1	1	0	14	1
13	1	4	0	21	6	1	2	14	1
13	2	4	1	20	3	1	5	14	1
13	3	4	0	24.5	2	1	16	14	1
13	4	4	0	26	2	1	4	14	1
13	1	4	0	21	6	1	2	14	1
13	2	4	0	20	3	1	5	14	1
13	3	4	1	24.5	2	1	5	14	1
13	4	4	0	26	2	1	1	14	1
13	1	4	0	21	11	1	2	14	1
13	2	4	0	20	5	1	2	14	1
13	3	4	1	24.5	3	1	3	14	1
13	4	4	0	26	2	1	1	14	1
13	1	4	0	21	11	1	2	14	1
13	2	4	1	20	5	1	5	14	1
13	3	4	0	24.5	3	1	13	14	1
13	4	4	0	26	2	1	5	14	1
13	1	4	0	7.1	7	1	2	14	1
13	2	4	1	5.7	5	1	0	14	1
13	3	4	0	16.2	3	1	4	14	1
13	4	4	0	19.7	2	1	1	14	1
13	1	4	0	7.1	7	1	0	14	1
13	2	4	1	5.7	5	1	0	14	1
13	3	4	0	16.2	3	1	0	14	1
13	4	4	0	19.7	2	1	0	14	1
13	1	4	0	7.1	10	1	2	14	1
13	2	4	0	5.7	6	1	1	14	1
13	3	4	1	16.2	4	1	8	14	1
13	4	4	0	19.7	3	1	2	14	1
13	1	4	0	7.1	10	1	0	14	1
13	2	4	1	5.7	6	1	0	14	1
13	3	4	0	16.2	5	1	0	14	1
13	4	4	0	19.7	3	1	0	14	1
14	1	4	0	36.8	4	1	1	14	1
14	2	4	1	35.3	2	1	3	14	1
14	3	4	0	39	1	0	1	14	1
14	4	4	0	41	1	0	0	14	1
14	1	4	0	36.8	6	1	2	14	1
14	2	4	1	35.3	3	1	5	14	1
14	3	4	0	39	2	0	4	14	1
14	4	4	0	41	2	0	0	14	1
14	1	4	0	36.8	6	1	2	14	1
14	2	4	1	35.3	3	1	5	14	1
14	3	4	0	39	2	0	12	14	1
14	4	4	0	41	2	0	2	14	1
14	1	4	0	36.8	11	1	2	14	1
14	2	4	0	35.3	5	1	5	14	1
14	3	4	1	39	3	0	8	14	1
14	4	4	0	41	2	0	0	14	1
14	1	4	0	36.8	10	1	2	14	1
14	2	4	0	35.3	6	1	5	14	1
14	3	4	1	39	3	0	13	14	1
14	4	4	0	41	2	0	2	14	1
14	1	4	0	21	4	1	1	14	1
14	2	4	0	20	2	1	3	14	1
14	3	4	1	24.5	1	1	2	14	1
14	4	4	0	26	1	1	0	14	1
14	1	4	0	21	6	1	2	14	1
14	2	4	1	20	3	1	5	14	1
14	3	4	0	24.5	2	1	16	14	1
14	4	4	0	26	2	1	4	14	1
14	1	4	0	21	6	1	2	14	1
14	2	4	0	20	3	1	5	14	1
14	3	4	0	24.5	2	1	5	14	1
14	4	4	1	26	2	1	1	14	1
14	1	4	0	21	11	1	2	14	1
14	2	4	0	20	5	1	2	14	1
14	3	4	0	24.5	3	1	3	14	1
14	4	4	1	26	2	1	1	14	1
14	1	4	0	21	11	1	2	14	1
14	2	4	0	20	5	1	5	14	1
14	3	4	0	24.5	3	1	13	14	1
14	4	4	1	26	2	1	5	14	1
14	1	4	0	7.1	7	1	2	14	1
14	2	4	1	5.7	5	1	0	14	1
14	3	4	0	16.2	3	1	4	14	1
14	4	4	0	19.7	2	1	1	14	1
14	1	4	0	7.1	7	1	0	14	1
14	2	4	1	5.7	5	1	0	14	1
14	3	4	0	16.2	3	1	0	14	1
14	4	4	0	19.7	2	1	0	14	1
14	1	4	0	7.1	10	1	2	14	1
14	2	4	1	5.7	6	1	1	14	1
14	3	4	0	16.2	4	1	8	14	1
14	4	4	0	19.7	3	1	2	14	1
14	1	4	0	7.1	10	1	0	14	1
14	2	4	1	5.7	6	1	0	14	1
14	3	4	0	16.2	5	1	0	14	1
14	4	4	0	19.7	3	1	0	14	1
15	1	4	1	36.8	4	1	1	14	1
15	2	4	0	35.3	2	1	3	14	1
15	3	4	0	39	1	0	1	14	1
15	4	4	0	41	1	0	0	14	1
15	1	4	0	36.8	6	1	2	14	1
15	2	4	1	35.3	3	1	5	14	1
15	3	4	0	39	2	0	4	14	1
15	4	4	0	41	2	0	0	14	1
15	1	4	0	36.8	6	1	2	14	1
15	2	4	1	35.3	3	1	5	14	1
15	3	4	0	39	2	0	12	14	1
15	4	4	0	41	2	0	2	14	1
15	1	4	0	36.8	11	1	2	14	1
15	2	4	1	35.3	5	1	5	14	1
15	3	4	0	39	3	0	8	14	1
15	4	4	0	41	2	0	0	14	1
15	1	4	0	36.8	10	1	2	14	1
15	2	4	0	35.3	6	1	5	14	1
15	3	4	1	39	3	0	13	14	1
15	4	4	0	41	2	0	2	14	1
15	1	4	0	21	4	1	1	14	1
15	2	4	1	20	2	1	3	14	1
15	3	4	0	24.5	1	1	2	14	1
15	4	4	0	26	1	1	0	14	1
15	1	4	0	21	6	1	2	14	1
15	2	4	1	20	3	1	5	14	1
15	3	4	0	24.5	2	1	16	14	1
15	4	4	0	26	2	1	4	14	1
15	1	4	0	21	6	1	2	14	1
15	2	4	0	20	3	1	5	14	1
15	3	4	1	24.5	2	1	5	14	1
15	4	4	0	26	2	1	1	14	1
15	1	4	0	21	11	1	2	14	1
15	2	4	0	20	5	1	2	14	1
15	3	4	1	24.5	3	1	3	14	1
15	4	4	0	26	2	1	1	14	1
15	1	4	0	21	11	1	2	14	1
15	2	4	0	20	5	1	5	14	1
15	3	4	0	24.5	3	1	13	14	1
15	4	4	1	26	2	1	5	14	1
15	1	4	0	7.1	7	1	2	14	1
15	2	4	1	5.7	5	1	0	14	1
15	3	4	0	16.2	3	1	4	14	1
15	4	4	0	19.7	2	1	1	14	1
15	1	4	0	7.1	7	1	0	14	1
15	2	4	1	5.7	5	1	0	14	1
15	3	4	0	16.2	3	1	0	14	1
15	4	4	0	19.7	2	1	0	14	1
15	1	4	0	7.1	10	1	2	14	1
15	2	4	0	5.7	6	1	1	14	1
15	3	4	1	16.2	4	1	8	14	1
15	4	4	0	19.7	3	1	2	14	1
15	1	4	0	7.1	10	1	0	14	1
15	2	4	1	5.7	6	1	0	14	1
15	3	4	0	16.2	5	1	0	14	1
15	4	4	0	19.7	3	1	0	14	1
16	1	4	0	36.8	4	1	1	14	1
16	2	4	0	35.3	2	1	3	14	1
16	3	4	1	39	1	0	1	14	1
16	4	4	0	41	1	0	0	14	1
16	1	4	0	36.8	6	1	2	14	1
16	2	4	0	35.3	3	1	5	14	1
16	3	4	1	39	2	0	4	14	1
16	4	4	0	41	2	0	0	14	1
16	1	4	0	36.8	6	1	2	14	1
16	2	4	1	35.3	3	1	5	14	1
16	3	4	0	39	2	0	12	14	1
16	4	4	0	41	2	0	2	14	1
16	1	4	0	36.8	11	1	2	14	1
16	2	4	1	35.3	5	1	5	14	1
16	3	4	0	39	3	0	8	14	1
16	4	4	0	41	2	0	0	14	1
16	1	4	0	36.8	10	1	2	14	1
16	2	4	1	35.3	6	1	5	14	1
16	3	4	0	39	3	0	13	14	1
16	4	4	0	41	2	0	2	14	1
16	1	4	0	21	4	1	1	14	1
16	2	4	0	20	2	1	3	14	1
16	3	4	1	24.5	1	1	2	14	1
16	4	4	0	26	1	1	0	14	1
16	1	4	0	21	6	1	2	14	1
16	2	4	1	20	3	1	5	14	1
16	3	4	0	24.5	2	1	16	14	1
16	4	4	0	26	2	1	4	14	1
16	1	4	0	21	6	1	2	14	1
16	2	4	1	20	3	1	5	14	1
16	3	4	0	24.5	2	1	5	14	1
16	4	4	0	26	2	1	1	14	1
16	1	4	0	21	11	1	2	14	1
16	2	4	0	20	5	1	2	14	1
16	3	4	1	24.5	3	1	3	14	1
16	4	4	0	26	2	1	1	14	1
16	1	4	0	21	11	1	2	14	1
16	2	4	1	20	5	1	5	14	1
16	3	4	0	24.5	3	1	13	14	1
16	4	4	0	26	2	1	5	14	1
16	1	4	0	7.1	7	1	2	14	1
16	2	4	1	5.7	5	1	0	14	1
16	3	4	0	16.2	3	1	4	14	1
16	4	4	0	19.7	2	1	1	14	1
16	1	4	0	7.1	7	1	0	14	1
16	2	4	1	5.7	5	1	0	14	1
16	3	4	0	16.2	3	1	0	14	1
16	4	4	0	19.7	2	1	0	14	1
16	1	4	0	7.1	10	1	2	14	1
16	2	4	1	5.7	6	1	1	14	1
16	3	4	0	16.2	4	1	8	14	1
16	4	4	0	19.7	3	1	2	14	1
16	1	4	0	7.1	10	1	0	14	1
16	2	4	1	5.7	6	1	0	14	1
16	3	4	0	16.2	5	1	0	14	1
16	4	4	0	19.7	3	1	0	14	1
17	1	4	0	36.8	4	1	1	14	1
17	2	4	1	35.3	2	1	3	14	1
17	3	4	0	39	1	0	1	14	1
17	4	4	0	41	1	0	0	14	1
17	1	4	0	36.8	6	1	2	14	1
17	2	4	0	35.3	3	1	5	14	1
17	3	4	1	39	2	0	4	14	1
17	4	4	0	41	2	0	0	14	1
17	1	4	0	36.8	6	1	2	14	1
17	2	4	1	35.3	3	1	5	14	1
17	3	4	0	39	2	0	12	14	1
17	4	4	0	41	2	0	2	14	1
17	1	4	0	36.8	11	1	2	14	1
17	2	4	0	35.3	5	1	5	14	1
17	3	4	1	39	3	0	8	14	1
17	4	4	0	41	2	0	0	14	1
17	1	4	0	36.8	10	1	2	14	1
17	2	4	0	35.3	6	1	5	14	1
17	3	4	0	39	3	0	13	14	1
17	4	4	1	41	2	0	2	14	1
17	1	4	0	21	4	1	1	14	1
17	2	4	1	20	2	1	3	14	1
17	3	4	0	24.5	1	1	2	14	1
17	4	4	0	26	1	1	0	14	1
17	1	4	0	21	6	1	2	14	1
17	2	4	1	20	3	1	5	14	1
17	3	4	0	24.5	2	1	16	14	1
17	4	4	0	26	2	1	4	14	1
17	1	4	0	21	6	1	2	14	1
17	2	4	1	20	3	1	5	14	1
17	3	4	0	24.5	2	1	5	14	1
17	4	4	0	26	2	1	1	14	1
17	1	4	0	21	11	1	2	14	1
17	2	4	0	20	5	1	2	14	1
17	3	4	1	24.5	3	1	3	14	1
17	4	4	0	26	2	1	1	14	1
17	1	4	0	21	11	1	2	14	1
17	2	4	0	20	5	1	5	14	1
17	3	4	1	24.5	3	1	13	14	1
17	4	4	0	26	2	1	5	14	1
17	1	4	0	7.1	7	1	2	14	1
17	2	4	1	5.7	5	1	0	14	1
17	3	4	0	16.2	3	1	4	14	1
17	4	4	0	19.7	2	1	1	14	1
17	1	4	0	7.1	7	1	0	14	1
17	2	4	1	5.7	5	1	0	14	1
17	3	4	0	16.2	3	1	0	14	1
17	4	4	0	19.7	2	1	0	14	1
17	1	4	0	7.1	10	1	2	14	1
17	2	4	1	5.7	6	1	1	14	1
17	3	4	0	16.2	4	1	8	14	1
17	4	4	0	19.7	3	1	2	14	1
17	1	4	0	7.1	10	1	0	14	1
17	2	4	1	5.7	6	1	0	14	1
17	3	4	0	16.2	5	1	0	14	1
17	4	4	0	19.7	3	1	0	14	1
18	1	4	1	36.8	4	1	1	14	1
18	2	4	0	35.3	2	1	3	14	1
18	3	4	0	39	1	0	1	14	1
18	4	4	0	41	1	0	0	14	1
18	1	4	0	36.8	6	1	2	14	1
18	2	4	0	35.3	3	1	5	14	1
18	3	4	1	39	2	0	4	14	1
18	4	4	0	41	2	0	0	14	1
18	1	4	0	36.8	6	1	2	14	1
18	2	4	1	35.3	3	1	5	14	1
18	3	4	0	39	2	0	12	14	1
18	4	4	0	41	2	0	2	14	1
18	1	4	0	36.8	11	1	2	14	1
18	2	4	0	35.3	5	1	5	14	1
18	3	4	0	39	3	0	8	14	1
18	4	4	1	41	2	0	0	14	1
18	1	4	0	36.8	10	1	2	14	1
18	2	4	0	35.3	6	1	5	14	1
18	3	4	0	39	3	0	13	14	1
18	4	4	1	41	2	0	2	14	1
18	1	4	0	21	4	1	1	14	1
18	2	4	1	20	2	1	3	14	1
18	3	4	0	24.5	1	1	2	14	1
18	4	4	0	26	1	1	0	14	1
18	1	4	0	21	6	1	2	14	1
18	2	4	1	20	3	1	5	14	1
18	3	4	0	24.5	2	1	16	14	1
18	4	4	0	26	2	1	4	14	1
18	1	4	0	21	6	1	2	14	1
18	2	4	0	20	3	1	5	14	1
18	3	4	1	24.5	2	1	5	14	1
18	4	4	0	26	2	1	1	14	1
18	1	4	0	21	11	1	2	14	1
18	2	4	0	20	5	1	2	14	1
18	3	4	1	24.5	3	1	3	14	1
18	4	4	0	26	2	1	1	14	1
18	1	4	0	21	11	1	2	14	1
18	2	4	0	20	5	1	5	14	1
18	3	4	0	24.5	3	1	13	14	1
18	4	4	1	26	2	1	5	14	1
18	1	4	0	7.1	7	1	2	14	1
18	2	4	1	5.7	5	1	0	14	1
18	3	4	0	16.2	3	1	4	14	1
18	4	4	0	19.7	2	1	1	14	1
18	1	4	0	7.1	7	1	0	14	1
18	2	4	1	5.7	5	1	0	14	1
18	3	4	0	16.2	3	1	0	14	1
18	4	4	0	19.7	2	1	0	14	1
18	1	4	0	7.1	10	1	2	14	1
18	2	4	1	5.7	6	1	1	14	1
18	3	4	0	16.2	4	1	8	14	1
18	4	4	0	19.7	3	1	2	14	1
18	1	4	0	7.1	10	1	0	14	1
18	2	4	1	5.7	6	1	0	14	1
18	3	4	0	16.2	5	1	0	14	1
18	4	4	0	19.7	3	1	0	14	1
19	1	4	0	36.8	4	1	1	14	1
19	2	4	1	35.3	2	1	3	14	1
19	3	4	0	39	1	0	1	14	1
19	4	4	0	41	1	0	0	14	1
19	1	4	0	36.8	6	1	2	14	1
19	2	4	1	35.3	3	1	5	14	1
19	3	4	0	39	2	0	4	14	1
19	4	4	0	41	2	0	0	14	1
19	1	4	0	36.8	6	1	2	14	1
19	2	4	1	35.3	3	1	5	14	1
19	3	4	0	39	2	0	12	14	1
19	4	4	0	41	2	0	2	14	1
19	1	4	0	36.8	11	1	2	14	1
19	2	4	1	35.3	5	1	5	14	1
19	3	4	0	39	3	0	8	14	1
19	4	4	0	41	2	0	0	14	1
19	1	4	0	36.8	10	1	2	14	1
19	2	4	1	35.3	6	1	5	14	1
19	3	4	0	39	3	0	13	14	1
19	4	4	0	41	2	0	2	14	1
19	1	4	0	21	4	1	1	14	1
19	2	4	1	20	2	1	3	14	1
19	3	4	0	24.5	1	1	2	14	1
19	4	4	0	26	1	1	0	14	1
19	1	4	0	21	6	1	2	14	1
19	2	4	0	20	3	1	5	14	1
19	3	4	1	24.5	2	1	16	14	1
19	4	4	0	26	2	1	4	14	1
19	1	4	0	21	6	1	2	14	1
19	2	4	0	20	3	1	5	14	1
19	3	4	1	24.5	2	1	5	14	1
19	4	4	0	26	2	1	1	14	1
19	1	4	0	21	11	1	2	14	1
19	2	4	1	20	5	1	2	14	1
19	3	4	0	24.5	3	1	3	14	1
19	4	4	0	26	2	1	1	14	1
19	1	4	0	21	11	1	2	14	1
19	2	4	1	20	5	1	5	14	1
19	3	4	0	24.5	3	1	13	14	1
19	4	4	0	26	2	1	5	14	1
19	1	4	0	7.1	7	1	2	14	1
19	2	4	1	5.7	5	1	0	14	1
19	3	4	0	16.2	3	1	4	14	1
19	4	4	0	19.7	2	1	1	14	1
19	1	4	0	7.1	7	1	0	14	1
19	2	4	1	5.7	5	1	0	14	1
19	3	4	0	16.2	3	1	0	14	1
19	4	4	0	19.7	2	1	0	14	1
19	1	4	0	7.1	10	1	2	14	1
19	2	4	0	5.7	6	1	1	14	1
19	3	4	1	16.2	4	1	8	14	1
19	4	4	0	19.7	3	1	2	14	1
19	1	4	0	7.1	10	1	0	14	1
19	2	4	1	5.7	6	1	0	14	1
19	3	4	0	16.2	5	1	0	14	1
19	4	4	0	19.7	3	1	0	14	1
20	1	4	0	36.8	4	1	1	14	1
20	2	4	1	35.3	2	1	3	14	1
20	3	4	0	39	1	0	1	14	1
20	4	4	0	41	1	0	0	14	1
20	1	4	0	36.8	6	1	2	14	1
20	2	4	1	35.3	3	1	5	14	1
20	3	4	0	39	2	0	4	14	1
20	4	4	0	41	2	0	0	14	1
20	1	4	0	36.8	6	1	2	14	1
20	2	4	1	35.3	3	1	5	14	1
20	3	4	0	39	2	0	12	14	1
20	4	4	0	41	2	0	2	14	1
20	1	4	0	36.8	11	1	2	14	1
20	2	4	1	35.3	5	1	5	14	1
20	3	4	0	39	3	0	8	14	1
20	4	4	0	41	2	0	0	14	1
20	1	4	0	36.8	10	1	2	14	1
20	2	4	0	35.3	6	1	5	14	1
20	3	4	1	39	3	0	13	14	1
20	4	4	0	41	2	0	2	14	1
20	1	4	0	21	4	1	1	14	1
20	2	4	0	20	2	1	3	14	1
20	3	4	1	24.5	1	1	2	14	1
20	4	4	0	26	1	1	0	14	1
20	1	4	0	21	6	1	2	14	1
20	2	4	1	20	3	1	5	14	1
20	3	4	0	24.5	2	1	16	14	1
20	4	4	0	26	2	1	4	14	1
20	1	4	0	21	6	1	2	14	1
20	2	4	0	20	3	1	5	14	1
20	3	4	1	24.5	2	1	5	14	1
20	4	4	0	26	2	1	1	14	1
20	1	4	0	21	11	1	2	14	1
20	2	4	0	20	5	1	2	14	1
20	3	4	1	24.5	3	1	3	14	1
20	4	4	0	26	2	1	1	14	1
20	1	4	0	21	11	1	2	14	1
20	2	4	0	20	5	1	5	14	1
20	3	4	1	24.5	3	1	13	14	1
20	4	4	0	26	2	1	5	14	1
20	1	4	0	7.1	7	1	2	14	1
20	2	4	1	5.7	5	1	0	14	1
20	3	4	0	16.2	3	1	4	14	1
20	4	4	0	19.7	2	1	1	14	1
20	1	4	0	7.1	7	1	0	14	1
20	2	4	0	5.7	5	1	0	14	1
20	3	4	1	16.2	3	1	0	14	1
20	4	4	0	19.7	2	1	0	14	1
20	1	4	0	7.1	10	1	2	14	1
20	2	4	1	5.7	6	1	1	14	1
20	3	4	0	16.2	4	1	8	14	1
20	4	4	0	19.7	3	1	2	14	1
20	1	4	0	7.1	10	1	0	14	1
20	2	4	1	5.7	6	1	0	14	1
20	3	4	0	16.2	5	1	0	14	1
20	4	4	0	19.7	3	1	0	14	1
21	1	4	0	36.8	4	1	1	14	1
21	2	4	1	35.3	2	1	3	14	1
21	3	4	0	39	1	0	1	14	1
21	4	4	0	41	1	0	0	14	1
21	1	4	0	36.8	6	1	2	14	1
21	2	4	1	35.3	3	1	5	14	1
21	3	4	0	39	2	0	4	14	1
21	4	4	0	41	2	0	0	14	1
21	1	4	0	36.8	6	1	2	14	1
21	2	4	1	35.3	3	1	5	14	1
21	3	4	0	39	2	0	12	14	1
21	4	4	0	41	2	0	2	14	1
21	1	4	0	36.8	11	1	2	14	1
21	2	4	1	35.3	5	1	5	14	1
21	3	4	0	39	3	0	8	14	1
21	4	4	0	41	2	0	0	14	1
21	1	4	0	36.8	10	1	2	14	1
21	2	4	0	35.3	6	1	5	14	1
21	3	4	1	39	3	0	13	14	1
21	4	4	0	41	2	0	2	14	1
21	1	4	0	21	4	1	1	14	1
21	2	4	1	20	2	1	3	14	1
21	3	4	0	24.5	1	1	2	14	1
21	4	4	0	26	1	1	0	14	1
21	1	4	0	21	6	1	2	14	1
21	2	4	1	20	3	1	5	14	1
21	3	4	0	24.5	2	1	16	14	1
21	4	4	0	26	2	1	4	14	1
21	1	4	0	21	6	1	2	14	1
21	2	4	1	20	3	1	5	14	1
21	3	4	0	24.5	2	1	5	14	1
21	4	4	0	26	2	1	1	14	1
21	1	4	0	21	11	1	2	14	1
21	2	4	1	20	5	1	2	14	1
21	3	4	0	24.5	3	1	3	14	1
21	4	4	0	26	2	1	1	14	1
21	1	4	0	21	11	1	2	14	1
21	2	4	0	20	5	1	5	14	1
21	3	4	1	24.5	3	1	13	14	1
21	4	4	0	26	2	1	5	14	1
21	1	4	0	7.1	7	1	2	14	1
21	2	4	1	5.7	5	1	0	14	1
21	3	4	0	16.2	3	1	4	14	1
21	4	4	0	19.7	2	1	1	14	1
21	1	4	0	7.1	7	1	0	14	1
21	2	4	1	5.7	5	1	0	14	1
21	3	4	0	16.2	3	1	0	14	1
21	4	4	0	19.7	2	1	0	14	1
21	1	4	0	7.1	10	1	2	14	1
21	2	4	1	5.7	6	1	1	14	1
21	3	4	0	16.2	4	1	8	14	1
21	4	4	0	19.7	3	1	2	14	1
21	1	4	0	7.1	10	1	0	14	1
21	2	4	1	5.7	6	1	0	14	1
21	3	4	0	16.2	5	1	0	14	1
21	4	4	0	19.7	3	1	0	14	1
22	1	4	0	36.8	4	1	1	14	1
22	2	4	1	35.3	2	1	3	14	1
22	3	4	0	39	1	0	1	14	1
22	4	4	0	41	1	0	0	14	1
22	1	4	1	36.8	6	1	2	14	1
22	2	4	0	35.3	3	1	5	14	1
22	3	4	0	39	2	0	4	14	1
22	4	4	0	41	2	0	0	14	1
22	1	4	0	36.8	6	1	2	14	1
22	2	4	1	35.3	3	1	5	14	1
22	3	4	0	39	2	0	12	14	1
22	4	4	0	41	2	0	2	14	1
22	1	4	0	36.8	11	1	2	14	1
22	2	4	1	35.3	5	1	5	14	1
22	3	4	0	39	3	0	8	14	1
22	4	4	0	41	2	0	0	14	1
22	1	4	0	36.8	10	1	2	14	1
22	2	4	1	35.3	6	1	5	14	1
22	3	4	0	39	3	0	13	14	1
22	4	4	0	41	2	0	2	14	1
22	1	4	1	21	4	1	1	14	1
22	2	4	0	20	2	1	3	14	1
22	3	4	0	24.5	1	1	2	14	1
22	4	4	0	26	1	1	0	14	1
22	1	4	0	21	6	1	2	14	1
22	2	4	1	20	3	1	5	14	1
22	3	4	0	24.5	2	1	16	14	1
22	4	4	0	26	2	1	4	14	1
22	1	4	0	21	6	1	2	14	1
22	2	4	0	20	3	1	5	14	1
22	3	4	1	24.5	2	1	5	14	1
22	4	4	0	26	2	1	1	14	1
22	1	4	0	21	11	1	2	14	1
22	2	4	1	20	5	1	2	14	1
22	3	4	0	24.5	3	1	3	14	1
22	4	4	0	26	2	1	1	14	1
22	1	4	0	21	11	1	2	14	1
22	2	4	1	20	5	1	5	14	1
22	3	4	0	24.5	3	1	13	14	1
22	4	4	0	26	2	1	5	14	1
22	1	4	0	7.1	7	1	2	14	1
22	2	4	1	5.7	5	1	0	14	1
22	3	4	0	16.2	3	1	4	14	1
22	4	4	0	19.7	2	1	1	14	1
22	1	4	0	7.1	7	1	0	14	1
22	2	4	1	5.7	5	1	0	14	1
22	3	4	0	16.2	3	1	0	14	1
22	4	4	0	19.7	2	1	0	14	1
22	1	4	0	7.1	10	1	2	14	1
22	2	4	1	5.7	6	1	1	14	1
22	3	4	0	16.2	4	1	8	14	1
22	4	4	0	19.7	3	1	2	14	1
22	1	4	0	7.1	10	1	0	14	1
22	2	4	1	5.7	6	1	0	14	1
22	3	4	0	16.2	5	1	0	14	1
22	4	4	0	19.7	3	1	0	14	1
23	1	4	1	36.8	4	1	1	14	1
23	2	4	0	35.3	2	1	3	14	1
23	3	4	0	39	1	0	1	14	1
23	4	4	0	41	1	0	0	14	1
23	1	4	0	36.8	6	1	2	14	1
23	2	4	1	35.3	3	1	5	14	1
23	3	4	0	39	2	0	4	14	1
23	4	4	0	41	2	0	0	14	1
23	1	4	0	36.8	6	1	2	14	1
23	2	4	1	35.3	3	1	5	14	1
23	3	4	0	39	2	0	12	14	1
23	4	4	0	41	2	0	2	14	1
23	1	4	0	36.8	11	1	2	14	1
23	2	4	1	35.3	5	1	5	14	1
23	3	4	0	39	3	0	8	14	1
23	4	4	0	41	2	0	0	14	1
23	1	4	0	36.8	10	1	2	14	1
23	2	4	1	35.3	6	1	5	14	1
23	3	4	0	39	3	0	13	14	1
23	4	4	0	41	2	0	2	14	1
23	1	4	0	21	4	1	1	14	1
23	2	4	1	20	2	1	3	14	1
23	3	4	0	24.5	1	1	2	14	1
23	4	4	0	26	1	1	0	14	1
23	1	4	0	21	6	1	2	14	1
23	2	4	1	20	3	1	5	14	1
23	3	4	0	24.5	2	1	16	14	1
23	4	4	0	26	2	1	4	14	1
23	1	4	0	21	6	1	2	14	1
23	2	4	1	20	3	1	5	14	1
23	3	4	0	24.5	2	1	5	14	1
23	4	4	0	26	2	1	1	14	1
23	1	4	0	21	11	1	2	14	1
23	2	4	0	20	5	1	2	14	1
23	3	4	1	24.5	3	1	3	14	1
23	4	4	0	26	2	1	1	14	1
23	1	4	0	21	11	1	2	14	1
23	2	4	0	20	5	1	5	14	1
23	3	4	1	24.5	3	1	13	14	1
23	4	4	0	26	2	1	5	14	1
23	1	4	0	7.1	7	1	2	14	1
23	2	4	1	5.7	5	1	0	14	1
23	3	4	0	16.2	3	1	4	14	1
23	4	4	0	19.7	2	1	1	14	1
23	1	4	0	7.1	7	1	0	14	1
23	2	4	1	5.7	5	1	0	14	1
23	3	4	0	16.2	3	1	0	14	1
23	4	4	0	19.7	2	1	0	14	1
23	1	4	0	7.1	10	1	2	14	1
23	2	4	1	5.7	6	1	1	14	1
23	3	4	0	16.2	4	1	8	14	1
23	4	4	0	19.7	3	1	2	14	1
23	1	4	0	7.1	10	1	0	14	1
23	2	4	1	5.7	6	1	0	14	1
23	3	4	0	16.2	5	1	0	14	1
23	4	4	0	19.7	3	1	0	14	1
24	1	4	0	36.8	4	1	1	14	1
24	2	4	1	35.3	2	1	3	14	1
24	3	4	0	39	1	0	1	14	1
24	4	4	0	41	1	0	0	14	1
24	1	4	0	36.8	6	1	2	14	1
24	2	4	0	35.3	3	1	5	14	1
24	3	4	1	39	2	0	4	14	1
24	4	4	0	41	2	0	0	14	1
24	1	4	0	36.8	6	1	2	14	1
24	2	4	1	35.3	3	1	5	14	1
24	3	4	0	39	2	0	12	14	1
24	4	4	0	41	2	0	2	14	1
24	1	4	0	36.8	11	1	2	14	1
24	2	4	1	35.3	5	1	5	14	1
24	3	4	0	39	3	0	8	14	1
24	4	4	0	41	2	0	0	14	1
24	1	4	0	36.8	10	1	2	14	1
24	2	4	1	35.3	6	1	5	14	1
24	3	4	0	39	3	0	13	14	1
24	4	4	0	41	2	0	2	14	1
24	1	4	0	21	4	1	1	14	1
24	2	4	0	20	2	1	3	14	1
24	3	4	1	24.5	1	1	2	14	1
24	4	4	0	26	1	1	0	14	1
24	1	4	0	21	6	1	2	14	1
24	2	4	1	20	3	1	5	14	1
24	3	4	0	24.5	2	1	16	14	1
24	4	4	0	26	2	1	4	14	1
24	1	4	0	21	6	1	2	14	1
24	2	4	0	20	3	1	5	14	1
24	3	4	1	24.5	2	1	5	14	1
24	4	4	0	26	2	1	1	14	1
24	1	4	0	21	11	1	2	14	1
24	2	4	0	20	5	1	2	14	1
24	3	4	1	24.5	3	1	3	14	1
24	4	4	0	26	2	1	1	14	1
24	1	4	0	21	11	1	2	14	1
24	2	4	1	20	5	1	5	14	1
24	3	4	0	24.5	3	1	13	14	1
24	4	4	0	26	2	1	5	14	1
24	1	4	0	7.1	7	1	2	14	1
24	2	4	1	5.7	5	1	0	14	1
24	3	4	0	16.2	3	1	4	14	1
24	4	4	0	19.7	2	1	1	14	1
24	1	4	0	7.1	7	1	0	14	1
24	2	4	1	5.7	5	1	0	14	1
24	3	4	0	16.2	3	1	0	14	1
24	4	4	0	19.7	2	1	0	14	1
24	1	4	0	7.1	10	1	2	14	1
24	2	4	1	5.7	6	1	1	14	1
24	3	4	0	16.2	4	1	8	14	1
24	4	4	0	19.7	3	1	2	14	1
24	1	4	0	7.1	10	1	0	14	1
24	2	4	1	5.7	6	1	0	14	1
24	3	4	0	16.2	5	1	0	14	1
24	4	4	0	19.7	3	1	0	14	1
25	1	4	1	36.8	4	1	1	14	1
25	2	4	0	35.3	2	1	3	14	1
25	3	4	0	39	1	0	1	14	1
25	4	4	0	41	1	0	0	14	1
25	1	4	0	36.8	6	1	2	14	1
25	2	4	1	35.3	3	1	5	14	1
25	3	4	0	39	2	0	4	14	1
25	4	4	0	41	2	0	0	14	1
25	1	4	0	36.8	6	1	2	14	1
25	2	4	1	35.3	3	1	5	14	1
25	3	4	0	39	2	0	12	14	1
25	4	4	0	41	2	0	2	14	1
25	1	4	0	36.8	11	1	2	14	1
25	2	4	1	35.3	5	1	5	14	1
25	3	4	0	39	3	0	8	14	1
25	4	4	0	41	2	0	0	14	1
25	1	4	0	36.8	10	1	2	14	1
25	2	4	1	35.3	6	1	5	14	1
25	3	4	0	39	3	0	13	14	1
25	4	4	0	41	2	0	2	14	1
25	1	4	0	21	4	1	1	14	1
25	2	4	1	20	2	1	3	14	1
25	3	4	0	24.5	1	1	2	14	1
25	4	4	0	26	1	1	0	14	1
25	1	4	0	21	6	1	2	14	1
25	2	4	1	20	3	1	5	14	1
25	3	4	0	24.5	2	1	16	14	1
25	4	4	0	26	2	1	4	14	1
25	1	4	0	21	6	1	2	14	1
25	2	4	1	20	3	1	5	14	1
25	3	4	0	24.5	2	1	5	14	1
25	4	4	0	26	2	1	1	14	1
25	1	4	0	21	11	1	2	14	1
25	2	4	1	20	5	1	2	14	1
25	3	4	0	24.5	3	1	3	14	1
25	4	4	0	26	2	1	1	14	1
25	1	4	0	21	11	1	2	14	1
25	2	4	1	20	5	1	5	14	1
25	3	4	0	24.5	3	1	13	14	1
25	4	4	0	26	2	1	5	14	1
25	1	4	0	7.1	7	1	2	14	1
25	2	4	1	5.7	5	1	0	14	1
25	3	4	0	16.2	3	1	4	14	1
25	4	4	0	19.7	2	1	1	14	1
25	1	4	0	7.1	7	1	0	14	1
25	2	4	1	5.7	5	1	0	14	1
25	3	4	0	16.2	3	1	0	14	1
25	4	4	0	19.7	2	1	0	14	1
25	1	4	0	7.1	10	1	2	14	1
25	2	4	1	5.7	6	1	1	14	1
25	3	4	0	16.2	4	1	8	14	1
25	4	4	0	19.7	3	1	2	14	1
25	1	4	0	7.1	10	1	0	14	1
25	2	4	1	5.7	6	1	0	14	1
25	3	4	0	16.2	5	1	0	14	1
25	4	4	0	19.7	3	1	0	14	1
26	1	4	1	36.8	2	1	1	14	1
26	2	4	0	35.3	4	1	3	14	1
26	3	4	0	39	1	0	1	14	1
26	4	4	0	41	0	0	0	14	1
26	1	4	1	36.8	3	1	2	14	1
26	2	4	0	35.3	6	1	5	14	1
26	3	4	0	39	2	0	4	14	1
26	4	4	0	41	1	0	0	14	1
26	1	4	0	36.8	3	1	2	14	1
26	2	4	0	35.3	6	1	5	14	1
26	3	4	1	39	2	0	12	14	1
26	4	4	0	41	1	0	2	14	1
26	1	4	1	36.8	5	1	2	14	1
26	2	4	0	35.3	11	1	5	14	1
26	3	4	0	39	3	0	8	14	1
26	4	4	0	41	2	0	0	14	1
26	1	4	0	36.8	5	1	2	14	1
26	2	4	0	35.3	11	1	5	14	1
26	3	4	1	39	3	0	13	14	1
26	4	4	0	41	2	0	2	14	1
26	1	4	0	21	2	1	1	14	1
26	2	4	0	20	4	1	3	14	1
26	3	4	1	24.5	1	1	2	14	1
26	4	4	0	26	0	1	0	14	1
26	1	4	1	21	3	1	2	14	1
26	2	4	0	20	6	1	5	14	1
26	3	4	0	24.5	2	1	16	14	1
26	4	4	0	26	1	1	4	14	1
26	1	4	0	21	3	1	2	14	1
26	2	4	0	20	6	1	5	14	1
26	3	4	1	24.5	2	1	5	14	1
26	4	4	0	26	1	1	1	14	1
26	1	4	1	21	6	1	2	14	1
26	2	4	0	20	10	1	2	14	1
26	3	4	0	24.5	3	1	3	14	1
26	4	4	0	26	2	1	1	14	1
26	1	4	0	21	6	1	2	14	1
26	2	4	0	20	10	1	5	14	1
26	3	4	1	24.5	3	1	13	14	1
26	4	4	0	26	2	1	5	14	1
26	1	4	1	7.1	5	1	2	14	1
26	2	4	0	5.7	7	1	0	14	1
26	3	4	0	16.2	3	1	4	14	1
26	4	4	0	19.7	2	1	1	14	1
26	1	4	0	7.1	5	1	0	14	1
26	2	4	1	5.7	7	1	0	14	1
26	3	4	0	16.2	3	1	0	14	1
26	4	4	0	19.7	2	1	0	14	1
26	1	4	1	7.1	6	1	2	14	1
26	2	4	0	5.7	10	1	1	14	1
26	3	4	0	16.2	4	1	8	14	1
26	4	4	0	19.7	3	1	2	14	1
26	1	4	1	7.1	6	1	0	14	1
26	2	4	0	5.7	10	1	0	14	1
26	3	4	0	16.2	4	1	0	14	1
26	4	4	0	19.7	3	1	0	14	1
27	1	4	0	36.8	2	1	1	14	1
27	2	4	1	35.3	4	1	3	14	1
27	3	4	0	39	1	0	1	14	1
27	4	4	0	41	0	0	0	14	1
27	1	4	1	36.8	3	1	2	14	1
27	2	4	0	35.3	6	1	5	14	1
27	3	4	0	39	2	0	4	14	1
27	4	4	0	41	1	0	0	14	1
27	1	4	0	36.8	3	1	2	14	1
27	2	4	0	35.3	6	1	5	14	1
27	3	4	1	39	2	0	12	14	1
27	4	4	0	41	1	0	2	14	1
27	1	4	1	36.8	5	1	2	14	1
27	2	4	0	35.3	11	1	5	14	1
27	3	4	0	39	3	0	8	14	1
27	4	4	0	41	2	0	0	14	1
27	1	4	0	36.8	5	1	2	14	1
27	2	4	0	35.3	11	1	5	14	1
27	3	4	0	39	3	0	13	14	1
27	4	4	1	41	2	0	2	14	1
27	1	4	0	21	2	1	1	14	1
27	2	4	1	20	4	1	3	14	1
27	3	4	0	24.5	1	1	2	14	1
27	4	4	0	26	0	1	0	14	1
27	1	4	0	21	3	1	2	14	1
27	2	4	0	20	6	1	5	14	1
27	3	4	1	24.5	2	1	16	14	1
27	4	4	0	26	1	1	4	14	1
27	1	4	0	21	3	1	2	14	1
27	2	4	0	20	6	1	5	14	1
27	3	4	1	24.5	2	1	5	14	1
27	4	4	0	26	1	1	1	14	1
27	1	4	0	21	6	1	2	14	1
27	2	4	1	20	10	1	2	14	1
27	3	4	0	24.5	3	1	3	14	1
27	4	4	0	26	2	1	1	14	1
27	1	4	0	21	6	1	2	14	1
27	2	4	0	20	10	1	5	14	1
27	3	4	1	24.5	3	1	13	14	1
27	4	4	0	26	2	1	5	14	1
27	1	4	0	7.1	5	1	2	14	1
27	2	4	1	5.7	7	1	0	14	1
27	3	4	0	16.2	3	1	4	14	1
27	4	4	0	19.7	2	1	1	14	1
27	1	4	0	7.1	5	1	0	14	1
27	2	4	1	5.7	7	1	0	14	1
27	3	4	0	16.2	3	1	0	14	1
27	4	4	0	19.7	2	1	0	14	1
27	1	4	0	7.1	6	1	2	14	1
27	2	4	1	5.7	10	1	1	14	1
27	3	4	0	16.2	4	1	8	14	1
27	4	4	0	19.7	3	1	2	14	1
27	1	4	0	7.1	6	1	0	14	1
27	2	4	1	5.7	10	1	0	14	1
27	3	4	0	16.2	4	1	0	14	1
27	4	4	0	19.7	3	1	0	14	1
28	1	4	0	36.8	2	1	1	14	1
28	2	4	1	35.3	4	1	3	14	1
28	3	4	0	39	1	0	1	14	1
28	4	4	0	41	0	0	0	14	1
28	1	4	0	36.8	3	1	2	14	1
28	2	4	1	35.3	6	1	5	14	1
28	3	4	0	39	2	0	4	14	1
28	4	4	0	41	1	0	0	14	1
28	1	4	0	36.8	3	1	2	14	1
28	2	4	1	35.3	6	1	5	14	1
28	3	4	0	39	2	0	12	14	1
28	4	4	0	41	1	0	2	14	1
28	1	4	1	36.8	5	1	2	14	1
28	2	4	0	35.3	11	1	5	14	1
28	3	4	0	39	3	0	8	14	1
28	4	4	0	41	2	0	0	14	1
28	1	4	0	36.8	5	1	2	14	1
28	2	4	0	35.3	11	1	5	14	1
28	3	4	1	39	3	0	13	14	1
28	4	4	0	41	2	0	2	14	1
28	1	4	1	21	2	1	1	14	1
28	2	4	0	20	4	1	3	14	1
28	3	4	0	24.5	1	1	2	14	1
28	4	4	0	26	0	1	0	14	1
28	1	4	0	21	3	1	2	14	1
28	2	4	0	20	6	1	5	14	1
28	3	4	1	24.5	2	1	16	14	1
28	4	4	0	26	1	1	4	14	1
28	1	4	0	21	3	1	2	14	1
28	2	4	0	20	6	1	5	14	1
28	3	4	1	24.5	2	1	5	14	1
28	4	4	0	26	1	1	1	14	1
28	1	4	0	21	6	1	2	14	1
28	2	4	0	20	10	1	2	14	1
28	3	4	0	24.5	3	1	3	14	1
28	4	4	1	26	2	1	1	14	1
28	1	4	0	21	6	1	2	14	1
28	2	4	0	20	10	1	5	14	1
28	3	4	1	24.5	3	1	13	14	1
28	4	4	0	26	2	1	5	14	1
28	1	4	1	7.1	5	1	2	14	1
28	2	4	0	5.7	7	1	0	14	1
28	3	4	0	16.2	3	1	4	14	1
28	4	4	0	19.7	2	1	1	14	1
28	1	4	0	7.1	5	1	0	14	1
28	2	4	0	5.7	7	1	0	14	1
28	3	4	1	16.2	3	1	0	14	1
28	4	4	0	19.7	2	1	0	14	1
28	1	4	1	7.1	6	1	2	14	1
28	2	4	0	5.7	10	1	1	14	1
28	3	4	0	16.2	4	1	8	14	1
28	4	4	0	19.7	3	1	2	14	1
28	1	4	1	7.1	6	1	0	14	1
28	2	4	0	5.7	10	1	0	14	1
28	3	4	0	16.2	4	1	0	14	1
28	4	4	0	19.7	3	1	0	14	1
29	1	4	1	36.8	2	1	1	14	1
29	2	4	0	35.3	4	1	3	14	1
29	3	4	0	39	1	0	1	14	1
29	4	4	0	41	0	0	0	14	1
29	1	4	1	36.8	3	1	2	14	1
29	2	4	0	35.3	6	1	5	14	1
29	3	4	0	39	2	0	4	14	1
29	4	4	0	41	1	0	0	14	1
29	1	4	1	36.8	3	1	2	14	1
29	2	4	0	35.3	6	1	5	14	1
29	3	4	0	39	2	0	12	14	1
29	4	4	0	41	1	0	2	14	1
29	1	4	0	36.8	5	1	2	14	1
29	2	4	1	35.3	11	1	5	14	1
29	3	4	0	39	3	0	8	14	1
29	4	4	0	41	2	0	0	14	1
29	1	4	0	36.8	5	1	2	14	1
29	2	4	0	35.3	11	1	5	14	1
29	3	4	1	39	3	0	13	14	1
29	4	4	0	41	2	0	2	14	1
29	1	4	0	21	2	1	1	14	1
29	2	4	0	20	4	1	3	14	1
29	3	4	1	24.5	1	1	2	14	1
29	4	4	0	26	0	1	0	14	1
29	1	4	0	21	3	1	2	14	1
29	2	4	0	20	6	1	5	14	1
29	3	4	1	24.5	2	1	16	14	1
29	4	4	0	26	1	1	4	14	1
29	1	4	0	21	3	1	2	14	1
29	2	4	1	20	6	1	5	14	1
29	3	4	0	24.5	2	1	5	14	1
29	4	4	0	26	1	1	1	14	1
29	1	4	0	21	6	1	2	14	1
29	2	4	1	20	10	1	2	14	1
29	3	4	0	24.5	3	1	3	14	1
29	4	4	0	26	2	1	1	14	1
29	1	4	0	21	6	1	2	14	1
29	2	4	1	20	10	1	5	14	1
29	3	4	0	24.5	3	1	13	14	1
29	4	4	0	26	2	1	5	14	1
29	1	4	1	7.1	5	1	2	14	1
29	2	4	0	5.7	7	1	0	14	1
29	3	4	0	16.2	3	1	4	14	1
29	4	4	0	19.7	2	1	1	14	1
29	1	4	0	7.1	5	1	0	14	1
29	2	4	1	5.7	7	1	0	14	1
29	3	4	0	16.2	3	1	0	14	1
29	4	4	0	19.7	2	1	0	14	1
29	1	4	1	7.1	6	1	2	14	1
29	2	4	0	5.7	10	1	1	14	1
29	3	4	0	16.2	4	1	8	14	1
29	4	4	0	19.7	3	1	2	14	1
29	1	4	1	7.1	6	1	0	14	1
29	2	4	0	5.7	10	1	0	14	1
29	3	4	0	16.2	4	1	0	14	1
29	4	4	0	19.7	3	1	0	14	1
30	1	4	1	36.8	2	1	1	14	1
30	2	4	0	35.3	4	1	3	14	1
30	3	4	0	39	1	0	1	14	1
30	4	4	0	41	0	0	0	14	1
30	1	4	1	36.8	3	1	2	14	1
30	2	4	0	35.3	6	1	5	14	1
30	3	4	0	39	2	0	4	14	1
30	4	4	0	41	1	0	0	14	1
30	1	4	1	36.8	3	1	2	14	1
30	2	4	0	35.3	6	1	5	14	1
30	3	4	0	39	2	0	12	14	1
30	4	4	0	41	1	0	2	14	1
30	1	4	0	36.8	5	1	2	14	1
30	2	4	0	35.3	11	1	5	14	1
30	3	4	0	39	3	0	8	14	1
30	4	4	1	41	2	0	0	14	1
30	1	4	1	36.8	5	1	2	14	1
30	2	4	0	35.3	11	1	5	14	1
30	3	4	0	39	3	0	13	14	1
30	4	4	0	41	2	0	2	14	1
30	1	4	1	21	2	1	1	14	1
30	2	4	0	20	4	1	3	14	1
30	3	4	0	24.5	1	1	2	14	1
30	4	4	0	26	0	1	0	14	1
30	1	4	0	21	3	1	2	14	1
30	2	4	0	20	6	1	5	14	1
30	3	4	0	24.5	2	1	16	14	1
30	4	4	1	26	1	1	4	14	1
30	1	4	0	21	3	1	2	14	1
30	2	4	0	20	6	1	5	14	1
30	3	4	0	24.5	2	1	5	14	1
30	4	4	1	26	1	1	1	14	1
30	1	4	0	21	6	1	2	14	1
30	2	4	0	20	10	1	2	14	1
30	3	4	0	24.5	3	1	3	14	1
30	4	4	1	26	2	1	1	14	1
30	1	4	0	21	6	1	2	14	1
30	2	4	0	20	10	1	5	14	1
30	3	4	1	24.5	3	1	13	14	1
30	4	4	0	26	2	1	5	14	1
30	1	4	1	7.1	5	1	2	14	1
30	2	4	0	5.7	7	1	0	14	1
30	3	4	0	16.2	3	1	4	14	1
30	4	4	0	19.7	2	1	1	14	1
30	1	4	1	7.1	5	1	0	14	1
30	2	4	0	5.7	7	1	0	14	1
30	3	4	0	16.2	3	1	0	14	1
30	4	4	0	19.7	2	1	0	14	1
30	1	4	0	7.1	6	1	2	14	1
30	2	4	0	5.7	10	1	1	14	1
30	3	4	1	16.2	4	1	8	14	1
30	4	4	0	19.7	3	1	2	14	1
30	1	4	0	7.1	6	1	0	14	1
30	2	4	0	5.7	10	1	0	14	1
30	3	4	1	16.2	4	1	0	14	1
30	4	4	0	19.7	3	1	0	14	1
31	1	4	0	36.8	2	1	1	14	1
31	2	4	1	35.3	4	1	3	14	1
31	3	4	0	39	1	0	1	14	1
31	4	4	0	41	0	0	0	14	1
31	1	4	0	36.8	3	1	2	14	1
31	2	4	0	35.3	6	1	5	14	1
31	3	4	1	39	2	0	4	14	1
31	4	4	0	41	1	0	0	14	1
31	1	4	0	36.8	3	1	2	14	1
31	2	4	0	35.3	6	1	5	14	1
31	3	4	1	39	2	0	12	14	1
31	4	4	0	41	1	0	2	14	1
31	1	4	0	36.8	5	1	2	14	1
31	2	4	0	35.3	11	1	5	14	1
31	3	4	1	39	3	0	8	14	1
31	4	4	0	41	2	0	0	14	1
31	1	4	0	36.8	5	1	2	14	1
31	2	4	0	35.3	11	1	5	14	1
31	3	4	1	39	3	0	13	14	1
31	4	4	0	41	2	0	2	14	1
31	1	4	0	21	2	1	1	14	1
31	2	4	1	20	4	1	3	14	1
31	3	4	0	24.5	1	1	2	14	1
31	4	4	0	26	0	1	0	14	1
31	1	4	0	21	3	1	2	14	1
31	2	4	0	20	6	1	5	14	1
31	3	4	1	24.5	2	1	16	14	1
31	4	4	0	26	1	1	4	14	1
31	1	4	0	21	3	1	2	14	1
31	2	4	0	20	6	1	5	14	1
31	3	4	1	24.5	2	1	5	14	1
31	4	4	0	26	1	1	1	14	1
31	1	4	0	21	6	1	2	14	1
31	2	4	0	20	10	1	2	14	1
31	3	4	1	24.5	3	1	3	14	1
31	4	4	0	26	2	1	1	14	1
31	1	4	0	21	6	1	2	14	1
31	2	4	0	20	10	1	5	14	1
31	3	4	1	24.5	3	1	13	14	1
31	4	4	0	26	2	1	5	14	1
31	1	4	0	7.1	5	1	2	14	1
31	2	4	1	5.7	7	1	0	14	1
31	3	4	0	16.2	3	1	4	14	1
31	4	4	0	19.7	2	1	1	14	1
31	1	4	0	7.1	5	1	0	14	1
31	2	4	1	5.7	7	1	0	14	1
31	3	4	0	16.2	3	1	0	14	1
31	4	4	0	19.7	2	1	0	14	1
31	1	4	0	7.1	6	1	2	14	1
31	2	4	1	5.7	10	1	1	14	1
31	3	4	0	16.2	4	1	8	14	1
31	4	4	0	19.7	3	1	2	14	1
31	1	4	0	7.1	6	1	0	14	1
31	2	4	1	5.7	10	1	0	14	1
31	3	4	0	16.2	4	1	0	14	1
31	4	4	0	19.7	3	1	0	14	1
32	1	4	0	36.8	2	1	1	14	1
32	2	4	1	35.3	4	1	3	14	1
32	3	4	0	39	1	0	1	14	1
32	4	4	0	41	0	0	0	14	1
32	1	4	1	36.8	3	1	2	14	1
32	2	4	0	35.3	6	1	5	14	1
32	3	4	0	39	2	0	4	14	1
32	4	4	0	41	1	0	0	14	1
32	1	4	0	36.8	3	1	2	14	1
32	2	4	0	35.3	6	1	5	14	1
32	3	4	1	39	2	0	12	14	1
32	4	4	0	41	1	0	2	14	1
32	1	4	1	36.8	5	1	2	14	1
32	2	4	0	35.3	11	1	5	14	1
32	3	4	0	39	3	0	8	14	1
32	4	4	0	41	2	0	0	14	1
32	1	4	0	36.8	5	1	2	14	1
32	2	4	0	35.3	11	1	5	14	1
32	3	4	1	39	3	0	13	14	1
32	4	4	0	41	2	0	2	14	1
32	1	4	1	21	2	1	1	14	1
32	2	4	0	20	4	1	3	14	1
32	3	4	0	24.5	1	1	2	14	1
32	4	4	0	26	0	1	0	14	1
32	1	4	0	21	3	1	2	14	1
32	2	4	0	20	6	1	5	14	1
32	3	4	1	24.5	2	1	16	14	1
32	4	4	0	26	1	1	4	14	1
32	1	4	0	21	3	1	2	14	1
32	2	4	0	20	6	1	5	14	1
32	3	4	1	24.5	2	1	5	14	1
32	4	4	0	26	1	1	1	14	1
32	1	4	0	21	6	1	2	14	1
32	2	4	0	20	10	1	2	14	1
32	3	4	0	24.5	3	1	3	14	1
32	4	4	1	26	2	1	1	14	1
32	1	4	0	21	6	1	2	14	1
32	2	4	0	20	10	1	5	14	1
32	3	4	1	24.5	3	1	13	14	1
32	4	4	0	26	2	1	5	14	1
32	1	4	1	7.1	5	1	2	14	1
32	2	4	0	5.7	7	1	0	14	1
32	3	4	0	16.2	3	1	4	14	1
32	4	4	0	19.7	2	1	1	14	1
32	1	4	0	7.1	5	1	0	14	1
32	2	4	0	5.7	7	1	0	14	1
32	3	4	1	16.2	3	1	0	14	1
32	4	4	0	19.7	2	1	0	14	1
32	1	4	0	7.1	6	1	2	14	1
32	2	4	0	5.7	10	1	1	14	1
32	3	4	1	16.2	4	1	8	14	1
32	4	4	0	19.7	3	1	2	14	1
32	1	4	0	7.1	6	1	0	14	1
32	2	4	0	5.7	10	1	0	14	1
32	3	4	1	16.2	4	1	0	14	1
32	4	4	0	19.7	3	1	0	14	1
33	1	4	0	36.8	2	1	1	14	1
33	2	4	1	35.3	4	1	3	14	1
33	3	4	0	39	1	0	1	14	1
33	4	4	0	41	0	0	0	14	1
33	1	4	0	36.8	3	1	2	14	1
33	2	4	1	35.3	6	1	5	14	1
33	3	4	0	39	2	0	4	14	1
33	4	4	0	41	1	0	0	14	1
33	1	4	0	36.8	3	1	2	14	1
33	2	4	0	35.3	6	1	5	14	1
33	3	4	1	39	2	0	12	14	1
33	4	4	0	41	1	0	2	14	1
33	1	4	0	36.8	5	1	2	14	1
33	2	4	1	35.3	11	1	5	14	1
33	3	4	0	39	3	0	8	14	1
33	4	4	0	41	2	0	0	14	1
33	1	4	0	36.8	5	1	2	14	1
33	2	4	0	35.3	11	1	5	14	1
33	3	4	1	39	3	0	13	14	1
33	4	4	0	41	2	0	2	14	1
33	1	4	0	21	2	1	1	14	1
33	2	4	1	20	4	1	3	14	1
33	3	4	0	24.5	1	1	2	14	1
33	4	4	0	26	0	1	0	14	1
33	1	4	0	21	3	1	2	14	1
33	2	4	0	20	6	1	5	14	1
33	3	4	1	24.5	2	1	16	14	1
33	4	4	0	26	1	1	4	14	1
33	1	4	0	21	3	1	2	14	1
33	2	4	0	20	6	1	5	14	1
33	3	4	1	24.5	2	1	5	14	1
33	4	4	0	26	1	1	1	14	1
33	1	4	0	21	6	1	2	14	1
33	2	4	1	20	10	1	2	14	1
33	3	4	0	24.5	3	1	3	14	1
33	4	4	0	26	2	1	1	14	1
33	1	4	0	21	6	1	2	14	1
33	2	4	0	20	10	1	5	14	1
33	3	4	1	24.5	3	1	13	14	1
33	4	4	0	26	2	1	5	14	1
33	1	4	0	7.1	5	1	2	14	1
33	2	4	1	5.7	7	1	0	14	1
33	3	4	0	16.2	3	1	4	14	1
33	4	4	0	19.7	2	1	1	14	1
33	1	4	0	7.1	5	1	0	14	1
33	2	4	1	5.7	7	1	0	14	1
33	3	4	0	16.2	3	1	0	14	1
33	4	4	0	19.7	2	1	0	14	1
33	1	4	1	7.1	6	1	2	14	1
33	2	4	0	5.7	10	1	1	14	1
33	3	4	0	16.2	4	1	8	14	1
33	4	4	0	19.7	3	1	2	14	1
33	1	4	1	7.1	6	1	0	14	1
33	2	4	0	5.7	10	1	0	14	1
33	3	4	0	16.2	4	1	0	14	1
33	4	4	0	19.7	3	1	0	14	1
34	1	4	1	36.8	2	1	1	14	1
34	2	4	0	35.3	4	1	3	14	1
34	3	4	0	39	1	0	1	14	1
34	4	4	0	41	0	0	0	14	1
34	1	4	1	36.8	3	1	2	14	1
34	2	4	0	35.3	6	1	5	14	1
34	3	4	0	39	2	0	4	14	1
34	4	4	0	41	1	0	0	14	1
34	1	4	0	36.8	3	1	2	14	1
34	2	4	0	35.3	6	1	5	14	1
34	3	4	1	39	2	0	12	14	1
34	4	4	0	41	1	0	2	14	1
34	1	4	1	36.8	5	1	2	14	1
34	2	4	0	35.3	11	1	5	14	1
34	3	4	0	39	3	0	8	14	1
34	4	4	0	41	2	0	0	14	1
34	1	4	0	36.8	5	1	2	14	1
34	2	4	0	35.3	11	1	5	14	1
34	3	4	1	39	3	0	13	14	1
34	4	4	0	41	2	0	2	14	1
34	1	4	1	21	2	1	1	14	1
34	2	4	0	20	4	1	3	14	1
34	3	4	0	24.5	1	1	2	14	1
34	4	4	0	26	0	1	0	14	1
34	1	4	0	21	3	1	2	14	1
34	2	4	1	20	6	1	5	14	1
34	3	4	0	24.5	2	1	16	14	1
34	4	4	0	26	1	1	4	14	1
34	1	4	0	21	3	1	2	14	1
34	2	4	0	20	6	1	5	14	1
34	3	4	1	24.5	2	1	5	14	1
34	4	4	0	26	1	1	1	14	1
34	1	4	1	21	6	1	2	14	1
34	2	4	0	20	10	1	2	14	1
34	3	4	0	24.5	3	1	3	14	1
34	4	4	0	26	2	1	1	14	1
34	1	4	0	21	6	1	2	14	1
34	2	4	0	20	10	1	5	14	1
34	3	4	1	24.5	3	1	13	14	1
34	4	4	0	26	2	1	5	14	1
34	1	4	1	7.1	5	1	2	14	1
34	2	4	0	5.7	7	1	0	14	1
34	3	4	0	16.2	3	1	4	14	1
34	4	4	0	19.7	2	1	1	14	1
34	1	4	0	7.1	5	1	0	14	1
34	2	4	0	5.7	7	1	0	14	1
34	3	4	1	16.2	3	1	0	14	1
34	4	4	0	19.7	2	1	0	14	1
34	1	4	1	7.1	6	1	2	14	1
34	2	4	0	5.7	10	1	1	14	1
34	3	4	0	16.2	4	1	8	14	1
34	4	4	0	19.7	3	1	2	14	1
34	1	4	0	7.1	6	1	0	14	1
34	2	4	0	5.7	10	1	0	14	1
34	3	4	1	16.2	4	1	0	14	1
34	4	4	0	19.7	3	1	0	14	1
35	1	4	1	36.8	2	1	1	14	1
35	2	4	0	35.3	4	1	3	14	1
35	3	4	0	39	1	0	1	14	1
35	4	4	0	41	0	0	0	14	1
35	1	4	0	36.8	3	1	2	14	1
35	2	4	0	35.3	6	1	5	14	1
35	3	4	1	39	2	0	4	14	1
35	4	4	0	41	1	0	0	14	1
35	1	4	0	36.8	3	1	2	14	1
35	2	4	0	35.3	6	1	5	14	1
35	3	4	1	39	2	0	12	14	1
35	4	4	0	41	1	0	2	14	1
35	1	4	1	36.8	5	1	2	14	1
35	2	4	0	35.3	11	1	5	14	1
35	3	4	0	39	3	0	8	14	1
35	4	4	0	41	2	0	0	14	1
35	1	4	0	36.8	5	1	2	14	1
35	2	4	0	35.3	11	1	5	14	1
35	3	4	1	39	3	0	13	14	1
35	4	4	0	41	2	0	2	14	1
35	1	4	1	21	2	1	1	14	1
35	2	4	0	20	4	1	3	14	1
35	3	4	0	24.5	1	1	2	14	1
35	4	4	0	26	0	1	0	14	1
35	1	4	1	21	3	1	2	14	1
35	2	4	0	20	6	1	5	14	1
35	3	4	0	24.5	2	1	16	14	1
35	4	4	0	26	1	1	4	14	1
35	1	4	0	21	3	1	2	14	1
35	2	4	0	20	6	1	5	14	1
35	3	4	1	24.5	2	1	5	14	1
35	4	4	0	26	1	1	1	14	1
35	1	4	0	21	6	1	2	14	1
35	2	4	0	20	10	1	2	14	1
35	3	4	1	24.5	3	1	3	14	1
35	4	4	0	26	2	1	1	14	1
35	1	4	0	21	6	1	2	14	1
35	2	4	0	20	10	1	5	14	1
35	3	4	1	24.5	3	1	13	14	1
35	4	4	0	26	2	1	5	14	1
35	1	4	1	7.1	5	1	2	14	1
35	2	4	0	5.7	7	1	0	14	1
35	3	4	0	16.2	3	1	4	14	1
35	4	4	0	19.7	2	1	1	14	1
35	1	4	1	7.1	5	1	0	14	1
35	2	4	0	5.7	7	1	0	14	1
35	3	4	0	16.2	3	1	0	14	1
35	4	4	0	19.7	2	1	0	14	1
35	1	4	1	7.1	6	1	2	14	1
35	2	4	0	5.7	10	1	1	14	1
35	3	4	0	16.2	4	1	8	14	1
35	4	4	0	19.7	3	1	2	14	1
35	1	4	1	7.1	6	1	0	14	1
35	2	4	0	5.7	10	1	0	14	1
35	3	4	0	16.2	4	1	0	14	1
35	4	4	0	19.7	3	1	0	14	1
36	1	4	1	36.8	2	1	1	14	1
36	2	4	0	35.3	4	1	3	14	1
36	3	4	0	39	1	0	1	14	1
36	4	4	0	41	0	0	0	14	1
36	1	4	1	36.8	3	1	2	14	1
36	2	4	0	35.3	6	1	5	14	1
36	3	4	0	39	2	0	4	14	1
36	4	4	0	41	1	0	0	14	1
36	1	4	0	36.8	3	1	2	14	1
36	2	4	0	35.3	6	1	5	14	1
36	3	4	1	39	2	0	12	14	1
36	4	4	0	41	1	0	2	14	1
36	1	4	1	36.8	5	1	2	14	1
36	2	4	0	35.3	11	1	5	14	1
36	3	4	0	39	3	0	8	14	1
36	4	4	0	41	2	0	0	14	1
36	1	4	0	36.8	5	1	2	14	1
36	2	4	0	35.3	11	1	5	14	1
36	3	4	1	39	3	0	13	14	1
36	4	4	0	41	2	0	2	14	1
36	1	4	0	21	2	1	1	14	1
36	2	4	1	20	4	1	3	14	1
36	3	4	0	24.5	1	1	2	14	1
36	4	4	0	26	0	1	0	14	1
36	1	4	1	21	3	1	2	14	1
36	2	4	0	20	6	1	5	14	1
36	3	4	0	24.5	2	1	16	14	1
36	4	4	0	26	1	1	4	14	1
36	1	4	0	21	3	1	2	14	1
[truncated: 7,363 more rows]
