# Supplementary material for: How Simple Hypothetical-Choice Experiments Can Be Utilized to Learn Humans’ Navigational Escape Decisions in Emergencies
Source: PLoS One. 2016 Nov 21;11(11):e0166908. doi: 10.1371/journal.pone.0166908 (PMC5117746; doi:10.1371/journal.pone.0166908)
Supplement: S3 Table — (XLS) [file pone.0166908.s005.xls]

## Sheet: Sheet1
The choice data is fomratted in the long style, in which each choice observation consists of multiple rows. The number of rows associated with each observatoin equals the number of alternatives in the choice set.
id: represents the id of the person (for the hypothetical choices, the id attached to each individual remains constant for all the choices they have made in the experiment)
Alti: labels attached to alternative exits
cset: the number of alternatives in the choice set
Dist: the distance from the position of the individual to each exit
Cong: the number of individuals (i.e. congestion) in the vicinity of each exit
Vis: a categorical variable representing visibility of the exits. It equals 1, if the exit is visible to the individual, and equals 0 otherwise.
Fltoex: the number of people moving towards each exit
pds: the number of choice observations obtained from the same individual (equals 14 for all observations made in the hypothetical setting)
RPSP: representing the context of the choice observation. 1 means the choice has been made in the hypothetical setting, and 0 means the choice has been made in the realistic experiment setting
id	alti	cset	choice	Dist	Cong	Vis	FltoEx	Pds	RPSP
1	1	4	0	11.0808	0	1	0	1	0
1	2	4	1	11.2075	0	1	0	1	0
1	3	4	0	13.1458	0	0	0	1	0
1	4	4	0	13.9023	0	0	0	1	0
2	1	4	1	11.2549	0	1	0	1	0
2	2	4	0	11.4777	0	1	1	1	0
2	3	4	0	13.7277	0	0	0	1	0
2	4	4	0	14.5347	0	0	0	1	0
3	1	4	1	6.41651	0	1	1	1	0
3	2	4	0	6.6271	0	1	1	1	0
3	3	4	0	9.52909	0	0	0	1	0
3	4	4	0	10.5444	0	0	0	1	0
4	1	4	0	11.1205	0	1	2	1	0
4	2	4	0	11.1793	0	1	1	1	0
4	3	4	0	12.8753	0	0	0	1	0
4	4	4	1	13.5886	0	0	0	1	0
5	1	4	1	11.2454	0	1	2	1	0
5	2	4	0	11.4596	0	1	1	1	0
5	3	4	0	13.6813	0	0	0	1	0
5	4	4	0	14.4837	0	0	1	1	0
6	1	4	0	11.0622	0	1	3	1	0
6	2	4	1	11.1586	0	1	1	1	0
6	3	4	0	12.9937	0	0	0	1	0
6	4	4	0	13.7326	0	0	1	1	0
7	1	4	1	11.1272	1	1	2	1	0
7	2	4	0	11.3536	1	1	1	1	0
7	3	4	0	13.628	0	0	0	1	0
7	4	4	0	14.4415	0	0	1	1	0
8	1	4	0	11.0643	1	1	3	1	0
8	2	4	0	11.1007	1	1	1	1	0
8	3	4	0	12.7235	0	0	0	1	0
8	4	4	1	13.4252	0	0	1	1	0
9	1	4	0	11.0728	1	1	3	1	0
9	2	4	0	11.1725	0	1	1	1	0
9	3	4	0	13.018	0	0	0	1	0
9	4	4	1	13.7584	0	0	2	1	0
10	1	4	1	11.0965	1	1	2	1	0
10	2	4	0	11.3313	0	1	1	1	0
10	3	4	0	13.6368	0	0	0	1	0
10	4	4	0	14.4563	0	0	3	1	0
11	1	4	0	11.0731	1	1	3	1	0
11	2	4	1	11.1739	0	1	1	1	0
11	3	4	0	13.0232	0	0	0	1	0
11	4	4	0	13.7643	0	0	3	1	0
12	1	4	1	3.49657	1	1	1	1	0
12	2	4	0	3.8302	0	1	2	1	0
12	3	4	0	7.76363	0	0	0	1	0
12	4	4	0	8.96315	1	0	1	1	0
13	1	4	0	3.14701	1	1	1	1	0
13	2	4	1	3.31091	0	1	1	1	0
13	3	4	0	7.11981	0	0	0	1	0
13	4	4	0	8.32488	1	0	1	1	0
14	1	4	1	11.2515	0	1	4	1	0
14	2	4	0	11.4963	0	1	3	1	0
14	3	4	0	13.8207	0	0	0	1	0
14	4	4	0	14.6407	0	0	3	1	0
15	1	4	0	11.1807	0	1	5	1	0
15	2	4	1	11.3274	0	1	3	1	0
15	3	4	0	13.3246	0	0	0	1	0
15	4	4	0	14.0892	0	0	3	1	0
16	1	4	0	11.1143	0	1	5	1	0
16	2	4	0	11.1505	0	1	4	1	0
16	3	4	0	12.767	0	0	0	1	0
16	4	4	1	13.4664	0	0	3	1	0
17	1	4	0	8.7038	1	1	4	2	0
17	2	4	0	8.72405	0	1	3	2	0
17	3	4	1	10.623	0	0	0	2	0
17	4	4	0	11.4333	1	0	3	2	0
17	1	4	0	7.70322	2	0	0	2	0
17	2	4	0	6.50225	0	0	0	2	0
17	3	4	1	2.28464	0	1	0	2	0
17	4	4	0	2.20227	1	1	0	2	0
18	1	4	1	11.2121	1	1	4	2	0
18	2	4	0	11.4654	1	1	3	2	0
18	3	4	0	13.8221	0	0	1	2	0
18	4	4	0	14.6483	1	0	4	2	0
18	1	4	1	1.73081	1	1	0	2	0
18	2	4	0	2.41207	0	1	0	2	0
18	3	4	0	7.28174	0	0	1	2	0
18	4	4	0	8.57226	0	0	1	2	0
19	1	4	0	11.1652	1	1	5	1	0
19	2	4	0	11.1979	1	1	3	1	0
19	3	4	0	12.7958	0	0	1	1	0
19	4	4	1	13.4908	1	0	3	1	0
20	1	4	0	9.21044	1	1	4	1	0
20	2	4	0	9.28402	0	1	3	1	0
20	3	4	0	11.2785	0	0	1	1	0
20	4	4	1	12.0885	0	0	4	1	0
21	1	4	0	9.92696	1	1	4	1	0
21	2	4	0	10.0794	0	1	3	1	0
21	3	4	1	12.2377	0	0	1	1	0
21	4	4	0	13.056	1	0	6	1	0
22	1	4	0	11.13	1	1	4	1	0
22	2	4	0	11.2	0	1	3	1	0
22	3	4	0	12.9346	0	0	2	1	0
22	4	4	1	13.6545	0	0	5	1	0
23	1	4	1	11.1725	1	1	4	1	0
23	2	4	0	11.4113	0	1	3	1	0
23	3	4	0	13.7229	0	0	2	1	0
23	4	4	0	14.542	0	0	6	1	0
24	1	4	0	11.219	1	1	5	1	0
24	2	4	0	11.2392	0	1	3	1	0
24	3	4	0	12.7862	0	0	2	1	0
24	4	4	1	13.4709	1	0	5	1	0
25	1	4	0	11.1887	1	1	5	2	0
25	2	4	0	11.3085	0	1	3	2	0
25	3	4	1	13.2119	0	0	2	2	0
25	4	4	0	13.96	1	0	6	2	0
25	1	4	0	3.02081	0	0	0	2	0
25	2	4	0	3.246	0	0	0	2	0
25	3	4	1	7.19453	1	1	0	2	0
25	4	4	0	8.41088	2	1	0	2	0
26	1	4	1	11.2872	1	1	4	1	0
26	2	4	0	11.5115	1	1	2	1	0
26	3	4	0	13.7637	0	0	3	1	0
26	4	4	0	14.5706	1	0	6	1	0
27	1	4	0	11.1791	1	1	5	1	0
27	2	4	1	11.3001	2	1	1	1	0
27	3	4	0	13.2088	0	0	3	1	0
27	4	4	0	13.958	1	0	6	1	0
28	1	4	1	11.3437	1	1	4	1	0
28	2	4	0	11.5451	2	1	1	1	0
28	3	4	0	13.7142	0	0	3	1	0
28	4	4	0	14.5056	1	0	5	1	0
29	1	4	0	11.2721	1	1	5	1	0
29	2	4	0	11.3179	2	1	1	1	0
29	3	4	1	12.9506	0	0	3	1	0
29	4	4	0	13.6493	1	0	5	1	0
30	1	4	0	11.2045	1	1	5	1	0
30	2	4	1	11.3387	2	1	1	1	0
30	3	4	0	13.29	0	0	4	1	0
30	4	4	0	14.0462	1	0	5	1	0
31	1	4	1	11.26	2	1	4	1	0
31	2	4	0	11.5035	1	1	2	1	0
31	3	4	0	13.8229	0	0	4	1	0
31	4	4	0	14.6418	1	0	5	1	0
32	1	4	0	11.134	2	1	4	1	0
32	2	4	0	11.1713	1	1	2	1	0
32	3	4	0	12.7893	0	0	4	1	0
32	4	4	1	13.4886	0	0	5	1	0
33	1	4	0	3.09524	1	1	1	1	0
33	2	4	1	3.40906	1	1	0	1	0
33	3	4	0	7.45094	1	0	2	1	0
33	4	4	0	8.66938	2	0	1	1	0
34	1	4	1	11.3095	2	1	4	1	0
34	2	4	0	11.552	0	1	3	1	0
34	3	4	0	13.8632	0	0	4	1	0
34	4	4	0	14.6799	1	0	5	1	0
35	1	4	0	11.1878	2	1	4	1	0
35	2	4	1	11.3288	0	1	3	1	0
35	3	4	0	13.3057	0	0	4	1	0
35	4	4	0	14.0667	1	0	5	1	0
36	1	4	1	2.42002	2	1	0	1	0
36	2	4	0	2.89857	3	1	0	1	0
36	3	4	0	7.37784	2	0	0	1	0
36	4	4	0	8.63725	0	0	1	1	0
37	1	4	0	11.0407	2	1	5	1	0
37	2	4	1	11.0987	0	1	4	1	0
37	3	4	0	12.8012	1	0	3	1	0
37	4	4	0	13.5175	1	0	5	1	0
38	1	4	1	11.2402	1	1	5	1	0
38	2	4	0	11.4842	0	1	4	1	0
38	3	4	0	13.8067	1	0	3	1	0
38	4	4	0	14.6266	1	0	4	1	0
39	1	4	0	11.1745	1	1	6	1	0
39	2	4	1	11.328	0	1	5	1	0
39	3	4	0	13.3491	1	0	3	1	0
39	4	4	0	14.118	1	0	4	1	0
40	1	4	0	8.03319	1	1	4	1	0
40	2	4	1	8.03633	2	1	4	1	0
40	3	4	0	10.002	0	0	3	1	0
40	4	4	0	10.8442	2	0	1	1	0
41	1	4	0	9.9367	1	1	5	2	0
41	2	4	0	10.1487	2	1	4	2	0
41	3	4	0	12.5016	0	0	4	2	0
41	4	4	1	13.3512	2	0	2	2	0
41	1	4	0	6.92189	2	1	3	2	0
41	2	4	0	6.93643	3	1	2	2	0
41	3	4	0	9.17674	2	0	1	2	0
41	4	4	1	10.0959	0	0	3	2	0
42	1	4	1	4.40409	2	1	1	1	0
42	2	4	0	4.70561	3	1	1	1	0
42	3	4	0	8.30831	1	0	0	1	0
42	4	4	0	9.45562	0	0	1	1	0
43	1	4	0	9.61763	1	1	5	1	0
43	2	4	0	9.58877	2	1	5	1	0
43	3	4	0	11.1731	1	0	2	1	0
43	4	4	1	11.9064	2	0	1	1	0
44	1	4	0	7.68118	1	1	4	1	0
44	2	4	0	7.69101	1	1	4	1	0
44	3	4	1	9.74867	2	0	1	1	0
44	4	4	0	10.6159	1	0	2	1	0
45	1	4	1	11.2426	1	1	5	1	0
45	2	4	0	11.4634	2	1	5	1	0
45	3	4	0	13.7079	0	0	4	1	0
45	4	4	0	14.5143	1	0	5	1	0
46	1	4	0	11.134	1	1	6	1	0
46	2	4	0	11.1713	1	1	5	1	0
46	3	4	0	12.7893	1	0	3	1	0
46	4	4	1	13.4886	2	0	3	1	0
47	1	4	1	7.90257	2	1	3	1	0
47	2	4	0	8.14441	3	1	2	1	0
47	3	4	0	10.8638	1	0	1	1	0
47	4	4	0	11.8149	0	0	4	1	0
48	1	4	0	5.70954	2	1	2	1	0
48	2	4	1	5.77537	3	1	0	1	0
48	3	4	0	8.47366	0	0	1	1	0
48	4	4	0	9.492	1	0	3	1	0
49	1	4	0	9.93326	2	1	5	2	0
49	2	4	0	10.2073	3	1	3	2	0
49	3	4	1	12.7602	2	0	1	2	0
49	4	4	0	13.6421	0	0	3	2	0
49	1	4	0	6.79027	2	1	3	2	0
49	2	4	0	6.91712	2	1	3	2	0
49	3	4	1	9.51103	0	0	1	2	0
49	4	4	0	10.4778	0	0	4	2	0
50	1	4	0	5.66202	2	1	3	2	0
50	2	4	0	5.56325	2	1	1	2	0
50	3	4	1	7.84184	0	0	1	2	0
50	4	4	0	8.82248	0	0	3	2	0
50	1	4	0	1.35204	1	1	0	2	0
50	2	4	0	0.196977	1	1	0	2	0
50	3	4	0	5.26308	0	1	0	2	0
50	4	4	1	6.58246	1	1	0	2	0
51	1	4	0	8.18006	2	1	3	1	0
51	2	4	1	8.28109	3	1	2	1	0
51	3	4	0	10.5294	1	0	1	1	0
51	4	4	0	11.4068	1	0	3	1	0
52	1	4	0	10.0176	2	1	4	1	0
52	2	4	0	10.0477	3	1	4	1	0
52	3	4	0	11.7798	1	0	2	1	0
52	4	4	1	12.526	0	0	4	1	0
53	1	4	1	7.5182	2	1	2	1	0
53	2	4	0	7.76228	2	1	3	1	0
53	3	4	0	10.55	0	0	2	1	0
53	4	4	0	11.5201	0	0	4	1	0
54	1	4	0	11.1401	2	1	5	2	0
54	2	4	0	11.2156	3	1	4	2	0
54	3	4	1	12.9688	1	0	2	2	0
54	4	4	0	13.6916	1	0	4	2	0
54	1	4	0	7.64232	3	0	0	2	0
54	2	4	0	6.4982	1	0	0	2	0
54	3	4	1	2.98412	0	1	0	2	0
54	4	4	0	3.07561	2	1	0	2	0
55	1	4	0	11.1425	2	1	5	1	0
55	2	4	0	11.3086	4	1	3	1	0
55	3	4	0	13.3766	1	0	3	1	0
55	4	4	1	14.1543	1	0	4	1	0
56	1	4	1	11.2416	2	1	4	1	0
56	2	4	0	11.4866	3	1	3	1	0
56	3	4	0	13.8126	0	0	3	1	0
56	4	4	0	14.6331	1	0	5	1	0
57	1	4	0	11.149	2	1	5	1	0
57	2	4	1	11.2927	3	1	3	1	0
57	3	4	0	13.283	0	0	3	1	0
57	4	4	0	14.0471	1	0	5	1	0
58	1	4	0	11.1812	2	1	5	1	0
58	2	4	0	11.1958	3	1	4	1	0
58	3	4	0	12.7271	0	0	3	1	0
58	4	4	1	13.4099	1	0	5	1	0
59	1	4	1	2.3817	2	1	1	1	0
59	2	4	0	2.73622	1	1	1	1	0
59	3	4	0	7.10074	0	0	3	1	0
59	4	4	0	8.35611	1	0	3	1	0
60	1	4	0	11.0602	2	1	6	1	0
60	2	4	0	11.1397	3	1	4	1	0
60	3	4	0	12.9156	0	0	3	1	0
60	4	4	1	13.6442	1	0	6	1	0
61	1	4	1	11.236	2	1	5	1	0
61	2	4	0	11.4768	2	1	4	1	0
61	3	4	0	13.789	0	0	3	1	0
61	4	4	0	14.6071	0	0	7	1	0
62	1	4	0	7.16727	2	1	5	1	0
62	2	4	1	7.14967	3	1	2	1	0
62	3	4	0	9.23546	0	0	2	1	0
62	4	4	0	10.1259	1	0	5	1	0
63	1	4	0	6.21587	2	1	4	1	0
63	2	4	1	6.3957	2	1	1	1	0
63	3	4	0	9.26072	0	0	2	1	0
63	4	4	0	10.2781	1	0	5	1	0
64	1	4	0	11.1384	2	1	6	1	0
64	2	4	0	11.3823	1	1	6	1	0
64	3	4	0	13.7144	0	0	3	1	0
64	4	4	1	14.5376	1	0	6	1	0
65	1	4	1	11.2275	2	1	5	1	0
65	2	4	0	11.4695	2	1	5	1	0
65	3	4	0	13.7868	1	0	2	1	0
65	4	4	0	14.606	1	0	7	1	0
66	1	4	0	11.09	2	1	5	1	0
66	2	4	0	11.1591	2	1	5	1	0
66	3	4	1	12.8951	1	0	2	1	0
66	4	4	0	13.6161	1	0	7	1	0
67	1	4	0	8.74028	2	1	5	2	0
67	2	4	0	8.82064	3	1	3	2	0
67	3	4	1	10.91	0	0	3	2	0
67	4	4	0	11.7478	1	0	6	2	0
67	1	4	0	7.672	3	0	0	2	0
67	2	4	0	6.54272	3	0	0	2	0
67	3	4	1	3.16538	2	1	0	2	0
67	4	4	0	3.272	2	1	1	2	0
68	1	4	0	5.22457	3	1	2	1	0
68	2	4	1	5.51323	1	1	2	1	0
68	3	4	0	8.87559	0	0	5	1	0
68	4	4	0	9.9763	2	0	4	1	0
69	1	4	0	9.17724	2	1	5	1	0
69	2	4	0	9.13596	2	1	4	1	0
69	3	4	0	10.7474	0	0	4	1	0
69	4	4	1	11.4986	1	0	6	1	0
70	1	4	0	9.86005	2	1	5	1	0
70	2	4	1	9.93642	2	1	4	1	0
70	3	4	0	11.8484	0	0	4	1	0
70	4	4	0	12.6282	1	0	7	1	0
71	1	4	1	11.2543	2	1	5	1	0
71	2	4	0	11.5013	3	1	5	1	0
71	3	4	0	13.8326	0	0	4	1	0
71	4	4	0	14.6537	1	0	7	1	0
72	1	4	0	11.1381	2	1	6	1	0
72	2	4	1	11.2975	3	1	5	1	0
72	3	4	0	13.3433	0	0	4	1	0
72	4	4	0	14.1172	1	0	7	1	0
73	1	4	0	11.1603	2	1	6	2	0
73	2	4	0	11.1772	3	1	6	2	0
73	3	4	1	12.7192	0	0	4	2	0
73	4	4	0	13.4043	1	0	7	2	0
73	1	4	0	8.11791	3	0	0	2	0
73	2	4	0	6.8832	4	0	0	2	0
73	3	4	1	2.03089	1	1	0	2	0
73	4	4	0	1.49121	1	1	0	2	0
74	1	4	0	9.31137	3	1	4	1	0
74	2	4	1	9.37476	2	1	5	1	0
74	3	4	0	11.3203	0	0	6	1	0
74	4	4	0	12.12	1	0	6	1	0
75	1	4	1	11.2122	2	1	6	1	0
75	2	4	0	11.4237	2	1	7	1	0
75	3	4	0	13.6395	0	0	5	1	0
75	4	4	0	14.4415	1	0	7	1	0
76	1	4	1	11.2048	2	1	6	1	0
76	2	4	0	11.4528	2	1	7	1	0
76	3	4	0	13.7923	0	0	5	1	0
76	4	4	0	14.6157	2	0	6	1	0
77	1	4	0	8.2858	4	1	4	1	0
77	2	4	1	8.24922	2	1	5	1	0
77	3	4	0	10.0365	1	0	5	1	0
77	4	4	0	10.8444	1	0	5	1	0
78	1	4	0	8.99605	4	1	4	1	0
78	2	4	0	9.03798	2	1	6	1	0
78	3	4	1	10.9605	1	0	6	1	0
78	4	4	0	11.7656	1	0	5	1	0
79	1	4	0	11.1583	3	1	6	1	0
79	2	4	0	11.1808	2	1	7	1	0
79	3	4	1	12.7433	0	0	7	1	0
79	4	4	0	13.4321	1	0	6	1	0
80	1	4	0	5.56227	4	1	2	1	0
80	2	4	1	5.88371	2	1	4	1	0
80	3	4	0	9.24418	3	0	4	1	0
80	4	4	0	10.335	3	0	2	1	0
81	1	4	0	11.1502	3	1	5	1	0
81	2	4	1	11.3129	1	1	8	1	0
81	3	4	0	13.3683	0	0	8	1	0
81	4	4	0	14.1436	1	0	5	1	0
82	1	4	0	11.1552	3	1	5	1	0
82	2	4	0	11.1879	1	1	9	1	0
82	3	4	0	12.7871	0	0	8	1	0
82	4	4	1	13.4825	1	0	5	1	0
83	1	4	0	7.41055	4	1	2	3	0
83	2	4	0	7.5018	3	1	5	3	0
83	3	4	1	9.86348	3	0	4	3	0
83	4	4	0	10.7804	3	0	3	3	0
83	1	4	0	7.2869	3	0	0	3	0
83	2	4	0	6.05129	5	0	0	3	0
83	3	4	1	1.41947	2	1	0	3	0
83	4	4	0	1.50083	1	1	0	3	0
83	1	4	0	7.88211	3	0	0	3	0
83	2	4	0	6.62632	4	0	0	3	0
83	3	4	1	1.39129	0	1	0	3	0
83	4	4	0	0.593043	2	1	0	3	0
84	1	4	0	6.35843	5	1	1	1	0
84	2	4	1	6.31269	4	1	3	1	0
84	3	4	0	8.52277	2	0	4	1	0
84	4	4	0	9.46222	3	0	2	1	0
85	1	4	0	11.1646	3	1	4	2	0
85	2	4	0	11.1995	2	1	8	2	0
85	3	4	0	12.8056	1	0	8	2	0
85	4	4	1	13.5021	2	0	5	2	0
85	1	4	0	7.71379	3	0	0	2	0
85	2	4	0	6.46624	5	0	0	2	0
85	3	4	0	1.44312	2	1	0	2	0
85	4	4	1	1.02616	1	1	0	2	0
86	1	4	1	11.2234	3	1	4	1	0
86	2	4	0	11.4776	2	1	8	1	0
86	3	4	0	13.8361	1	0	8	1	0
86	4	4	0	14.6624	2	0	6	1	0
87	1	4	0	8.77483	4	1	2	1	0
87	2	4	0	8.79205	3	1	5	1	0
87	3	4	0	10.6689	2	0	5	1	0
87	4	4	1	11.4737	3	0	3	1	0
88	1	4	0	7.09516	4	1	2	3	0
88	2	4	1	7.02377	4	1	3	3	0
88	3	4	0	8.96132	2	0	3	3	0
88	4	4	0	9.83628	2	0	3	3	0
88	1	4	0	2.98263	2	1	1	3	0
88	2	4	1	2.822	5	1	0	3	0
88	3	4	0	6.26547	2	0	1	3	0
88	4	4	0	7.46877	1	0	2	3	0
88	1	4	0	1.20208	3	1	0	3	0
88	2	4	1	1.46649	3	1	0	3	0
88	3	4	0	6.35492	1	0	0	3	0
88	4	4	0	7.65685	2	0	0	3	0
89	1	4	0	4.89074	3	1	2	1	0
89	2	4	0	4.7734	5	1	1	1	0
89	3	4	1	7.29543	3	0	2	1	0
89	4	4	0	8.33897	1	0	4	1	0
90	1	4	1	2.07714	2	1	0	1	0
90	2	4	0	2.64781	4	1	0	1	0
90	3	4	0	7.32683	2	0	1	1	0
90	4	4	0	8.60294	2	0	2	1	0
91	1	4	0	8.68692	4	1	2	1	0
91	2	4	0	8.66222	4	1	4	1	0
91	3	4	1	10.4145	2	0	5	1	0
91	4	4	0	11.2034	2	0	3	1	0
92	1	4	1	2.18002	3	1	0	1	0
92	2	4	0	2.51295	5	1	0	1	0
92	3	4	0	6.94122	2	0	2	1	0
92	4	4	0	8.20491	2	0	1	1	0
93	1	4	0	8.31702	3	1	3	1	0
93	2	4	0	8.58979	5	1	3	1	0
93	3	4	1	11.339	2	0	5	1	0
93	4	4	0	12.2844	2	0	3	1	0
94	1	4	0	11.0932	5	1	3	1	0
94	2	4	0	11.1034	4	1	5	1	0
94	3	4	0	12.6289	3	0	7	1	0
94	4	4	1	13.3128	3	0	4	1	0
95	1	4	0	11.0503	5	1	3	1	0
95	2	4	0	11.131	4	1	5	1	0
95	3	4	0	12.9122	3	0	7	1	0
95	4	4	1	13.6419	2	0	5	1	0
96	1	4	0	11.151	4	1	3	1	0
96	2	4	0	11.2051	4	1	4	1	0
96	3	4	0	12.8812	2	0	7	1	0
96	4	4	1	13.5903	2	0	5	1	0
97	1	4	1	11.2363	4	1	3	1	0
97	2	4	0	11.4606	4	1	4	1	0
97	3	4	0	13.7172	2	0	7	1	0
97	4	4	0	14.5258	2	0	6	1	0
98	1	4	0	2.26002	3	1	0	1	0
98	2	4	1	2.59239	4	1	0	1	0
98	3	4	0	6.98568	1	0	2	1	0
98	4	4	0	8.24576	0	0	4	1	0
99	1	4	0	11.1502	4	1	4	1	0
99	2	4	1	11.2133	5	1	4	1	0
99	3	4	0	12.9214	2	0	6	1	0
99	4	4	0	13.6362	2	0	6	1	0
100	1	4	0	8.40801	3	1	3	1	0
100	2	4	0	8.41999	5	1	3	1	0
100	3	4	0	10.3438	2	0	4	1	0
100	4	4	1	11.1673	1	0	5	1	0
101	1	4	1	11.232	3	1	4	1	0
101	2	4	0	11.4695	4	1	5	1	0
101	3	4	0	13.7713	3	0	5	1	0
101	4	4	0	14.5877	2	0	7	1	0
102	1	4	0	11.1004	4	1	4	1	0
102	2	4	0	11.1615	5	1	4	1	0
102	3	4	0	12.8682	3	0	4	1	0
102	4	4	1	13.5838	1	0	7	1	0
103	1	4	1	11.1548	4	1	4	2	0
103	2	4	0	11.324	5	1	4	2	0
103	3	4	0	13.4017	3	0	4	2	0
103	4	4	0	14.1808	1	0	8	2	0
103	1	4	1	2.14646	3	1	0	2	0
103	2	4	0	2.20438	4	1	0	2	0
103	3	4	0	6.41649	0	0	2	2	0
103	4	4	0	7.67714	2	0	3	2	0
104	1	4	1	11.1998	3	1	5	1	0
104	2	4	0	11.4589	5	1	4	1	0
104	3	4	0	13.836	3	0	4	1	0
104	4	4	0	14.6659	1	0	8	1	0
105	1	4	0	11.112	3	1	6	1	0
105	2	4	0	11.2068	5	1	3	1	0
105	3	4	1	13.031	2	0	4	1	0
105	4	4	0	13.767	1	0	7	1	0
106	1	4	0	11.0757	3	1	6	1	0
106	2	4	0	11.0803	5	1	3	1	0
106	3	4	0	12.5874	2	0	5	1	0
106	4	4	1	13.2685	1	0	7	1	0
107	1	4	0	2.98	4	1	1	1	0
107	2	4	1	3.23543	3	1	0	1	0
107	3	4	0	7.24157	1	0	2	1	0
107	4	4	0	8.46208	3	0	3	1	0
108	1	4	1	4.12485	3	1	2	1	0
108	2	4	0	4.25417	4	1	0	1	0
108	3	4	0	7.61147	1	0	3	1	0
108	4	4	0	8.75059	1	0	5	1	0
109	1	4	1	11.1998	3	1	6	1	0
109	2	4	0	11.4589	4	1	4	1	0
109	3	4	0	13.836	3	0	4	1	0
109	4	4	0	14.6659	1	0	7	1	0
110	1	4	1	11.1839	4	1	6	1	0
110	2	4	0	11.365	4	1	4	1	0
110	3	4	0	13.4799	3	0	4	1	0
110	4	4	0	14.2649	1	0	7	1	0
111	1	4	1	11.1938	4	1	6	1	0
111	2	4	0	11.4486	3	1	4	1	0
111	3	4	0	13.812	1	0	4	1	0
111	4	4	0	14.6397	2	0	6	1	0
112	1	4	0	11.0533	4	1	6	3	0
112	2	4	0	11.0943	3	1	4	3	0
112	3	4	0	12.7347	1	0	4	3	0
112	4	4	1	13.4397	2	0	6	3	0
112	1	4	0	8.50951	6	0	0	3	0
112	2	4	0	7.27891	2	0	0	3	0
112	3	4	0	2.42563	0	1	0	3	0
112	4	4	1	1.74141	1	1	0	3	0
112	1	4	0	8.16271	4	0	0	3	0
112	2	4	0	6.90868	3	0	0	3	0
112	3	4	0	1.69523	1	1	0	3	0
112	4	4	1	0.759605	0	1	0	3	0
113	1	4	0	11.2151	3	1	7	2	0
113	2	4	1	11.3691	4	1	4	2	0
113	3	4	0	13.388	2	0	3	2	0
113	4	4	0	14.1557	2	0	7	2	0
113	1	4	0	1.97231	5	1	1	2	0
113	2	4	1	2.45601	2	1	0	2	0
113	3	4	0	7.09606	1	0	0	2	0
113	4	4	0	8.37265	2	0	1	2	0
114	1	4	0	11.0846	2	1	7	2	0
114	2	4	0	11.1198	3	1	5	2	0
114	3	4	1	12.736	2	0	3	2	0
114	4	4	0	13.436	2	0	7	2	0
114	1	4	0	9.06159	5	0	0	2	0
114	2	4	0	7.86779	3	0	0	2	0
114	3	4	1	3.39006	0	1	1	2	0
114	4	4	0	2.79694	2	1	0	2	0
115	1	4	1	11.2104	2	1	7	1	0
115	2	4	0	11.4297	3	1	5	1	0
115	3	4	0	13.6719	2	0	4	1	0
115	4	4	0	14.4784	1	0	7	1	0
116	1	4	0	11.1401	2	1	8	1	0
116	2	4	0	11.2066	4	1	4	1	0
116	3	4	1	12.928	2	0	4	1	0
116	4	4	0	13.6453	1	0	7	1	0
117	1	4	0	11.1551	3	1	7	1	0
117	2	4	1	11.2909	4	1	4	1	0
117	3	4	0	13.2534	1	0	5	1	0
117	4	4	0	14.0125	1	0	7	1	0
118	1	4	0	11.1255	3	1	7	2	0
118	2	4	0	11.1572	4	1	5	2	0
118	3	4	1	12.7561	1	0	5	2	0
118	4	4	0	13.4521	1	0	6	2	0
118	1	4	0	8.05236	5	0	0	2	0
118	2	4	0	6.93234	3	0	0	2	0
118	3	4	1	3.48891	0	1	1	2	0
118	4	4	0	3.47754	2	1	1	2	0
119	1	4	0	11.2081	3	1	7	1	0
119	2	4	1	11.4429	5	1	4	1	0
119	3	4	0	13.7375	1	0	6	1	0
119	4	4	0	14.5531	1	0	6	1	0
120	1	4	0	11.1687	3	1	6	1	0
120	2	4	1	11.3289	3	1	5	1	0
120	3	4	0	13.3738	0	0	6	1	0
120	4	4	0	14.147	2	0	5	1	0
121	1	4	0	11.1172	3	1	6	1	0
121	2	4	0	11.1432	3	1	5	1	0
121	3	4	0	12.7229	0	0	6	1	0
121	4	4	1	13.4158	2	0	5	1	0
122	1	4	0	11.2121	3	1	6	2	0
122	2	4	1	11.4501	4	1	5	2	0
122	3	4	0	13.7552	1	0	5	2	0
122	4	4	0	14.5725	2	0	6	2	0
122	1	4	0	4.60834	6	1	0	2	0
122	2	4	1	5.05431	2	1	2	2	0
122	3	4	0	8.89116	1	0	3	2	0
122	4	4	0	10.0534	2	0	2	2	0
123	1	4	0	11.0809	3	1	6	1	0
123	2	4	0	11.1681	4	1	6	1	0
123	3	4	1	12.969	1	0	5	1	0
123	4	4	0	13.7015	3	0	5	1	0
124	1	4	0	7.02908	4	1	2	1	0
124	2	4	0	6.88235	2	1	4	1	0
124	3	4	1	8.6	0	0	4	1	0
124	4	4	0	9.45118	4	0	2	1	0
125	1	4	0	11.1765	5	1	4	1	0
125	2	4	0	11.2046	2	1	6	1	0
125	3	4	0	12.785	1	0	7	1	0
125	4	4	1	13.4767	3	0	4	1	0
126	1	4	0	7.30228	5	1	2	1	0
126	2	4	0	7.31263	3	1	3	1	0
126	3	4	1	9.453	1	0	5	1	0
126	4	4	0	10.3451	3	0	3	1	0
127	1	4	1	11.2828	5	1	4	1	0
127	2	4	0	11.5357	3	1	5	1	0
127	3	4	0	13.8843	2	0	7	1	0
127	4	4	0	14.7079	3	0	5	1	0
128	1	4	0	8.42746	5	1	3	1	0
128	2	4	0	8.35086	2	1	3	1	0
128	3	4	0	9.97668	1	0	6	1	0
128	4	4	1	10.756	2	0	3	1	0
129	1	4	0	11.0961	5	1	4	1	0
129	2	4	0	11.2528	2	1	5	1	0
129	3	4	1	13.2934	1	0	7	1	0
129	4	4	0	14.0672	4	0	4	1	0
130	1	4	0	11.25	5	1	4	1	0
130	2	4	1	11.4773	2	1	5	1	0
130	3	4	0	13.7429	1	0	8	1	0
130	4	4	0	14.5527	4	0	4	1	0
131	1	4	0	11.1575	4	1	3	1	0
131	2	4	0	11.1824	2	1	6	1	0
131	3	4	0	12.753	0	0	8	1	0
131	4	4	1	13.4433	3	0	4	1	0
132	1	4	0	8.48001	6	1	1	1	0
132	2	4	0	8.57457	2	1	4	1	0
132	3	4	0	10.7519	1	0	7	1	0
132	4	4	1	11.6101	2	0	5	1	0
133	1	4	0	11.1608	5	1	2	1	0
133	2	4	0	11.2171	2	1	6	1	0
133	3	4	0	12.8999	1	0	7	1	0
133	4	4	1	13.6099	3	0	6	1	0
134	1	4	0	5.25419	4	1	1	1	0
134	2	4	1	5.55947	4	1	1	1	0
134	3	4	0	8.95223	3	0	4	1	0
134	4	4	0	10.0551	1	0	6	1	0
135	1	4	1	9.05461	5	1	1	2	0
135	2	4	0	9.30037	4	1	4	2	0
135	3	4	0	11.8684	1	0	6	2	0
135	4	4	0	12.7705	2	0	6	2	0
135	1	4	1	1.78017	2	1	0	2	0
135	2	4	0	2.06828	3	1	0	2	0
135	3	4	0	6.64989	2	0	1	2	0
135	4	4	0	7.93006	2	0	3	2	0
136	1	4	0	11.1626	6	1	2	1	0
136	2	4	1	11.2604	2	1	5	1	0
136	3	4	0	13.0894	1	0	7	1	0
136	4	4	0	13.825	2	0	7	1	0
137	1	4	0	11.1745	6	1	2	1	0
137	2	4	0	11.309	2	1	5	1	0
137	3	4	0	13.2648	0	0	7	1	0
137	4	4	1	14.0223	2	0	6	1	0
138	1	4	1	1.91525	2	1	0	1	0
138	2	4	0	2.45703	4	1	0	1	0
138	3	4	0	7.16381	2	0	1	1	0
138	4	4	0	8.44423	2	0	4	1	0
139	1	4	0	11.1301	5	1	3	1	0
139	2	4	1	11.2068	4	1	4	1	0
139	3	4	0	12.9653	1	0	6	1	0
139	4	4	0	13.6893	2	0	7	1	0
140	1	4	0	11.1311	4	1	3	1	0
140	2	4	0	11.1842	3	1	5	1	0
140	3	4	0	12.8589	1	0	6	1	0
140	4	4	1	13.5681	3	0	5	1	0
141	1	4	0	8.59517	4	1	2	1	0
141	2	4	0	8.55844	3	1	2	1	0
141	3	4	1	10.2869	2	0	2	1	0
141	4	4	0	11.0754	1	0	7	1	0
142	1	2	1	11.1946	0	1	0	1	0
142	2	2	0	14.2122	0	0	0	1	0
143	1	2	1	11.0204	0	1	1	1	0
143	2	2	0	13.9567	0	0	0	1	0
144	1	2	0	11.0436	0	1	2	1	0
144	2	2	1	13.4258	0	0	0	1	0
145	1	2	1	11.1271	0	1	2	1	0
145	2	2	0	14.5235	0	0	1	1	0
146	1	2	1	11.1772	0	1	3	1	0
146	2	2	0	14.0527	0	0	1	1	0
147	1	2	0	11.1526	0	1	4	1	0
147	2	2	1	13.539	0	0	1	1	0
148	1	2	1	11.1039	0	1	4	1	0
148	2	2	0	14.3134	0	0	2	1	0
149	1	2	0	9.19009	1	1	4	1	0
149	2	2	1	12.158	0	0	2	1	0
150	1	2	1	11.1073	0	1	5	1	0
150	2	2	0	14.4262	0	0	3	1	0
151	1	2	0	11.0444	0	1	5	1	0
151	2	2	1	13.4087	0	0	3	1	0
152	1	2	1	11.0568	1	1	5	1	0
152	2	2	0	14.042	0	0	4	1	0
153	1	2	0	11.12	1	1	6	1	0
153	2	2	1	13.6463	0	0	4	1	0
154	1	2	1	11.0699	0	1	6	1	0
154	2	2	0	14.2092	0	0	5	1	0
155	1	2	1	11.1329	1	1	6	1	0
155	2	2	0	14.5116	0	0	5	1	0
156	1	2	0	11.1516	1	1	6	1	0
156	2	2	1	13.7875	0	0	5	1	0
157	1	2	0	11.0136	1	1	6	1	0
157	2	2	1	13.4011	0	0	6	1	0
158	1	2	0	7.62347	2	1	3	1	0
158	2	2	1	10.8259	1	0	6	1	0
159	1	2	1	11.2408	1	1	6	1	0
159	2	2	0	14.7027	0	0	8	1	0
160	1	2	0	11.0318	2	1	6	1	0
160	2	2	1	13.4633	0	0	8	1	0
161	1	2	1	11.2193	2	1	6	1	0
161	2	2	0	14.1926	0	0	9	1	0
162	1	2	1	11.2379	2	1	6	1	0
162	2	2	0	14.576	1	0	8	1	0
163	1	2	0	11.151	2	1	7	1	0
163	2	2	1	13.5903	1	0	8	1	0
164	1	2	1	8.26765	2	1	4	1	0
164	2	2	0	11.0692	1	0	7	1	0
165	1	2	1	11.234	3	1	6	1	0
165	2	2	0	14.5567	1	0	8	1	0
166	1	2	1	11.1779	2	1	7	1	0
166	2	2	0	14.2213	1	0	8	1	0
167	1	2	0	11.1408	2	1	7	1	0
167	2	2	1	13.7442	1	0	8	1	0
168	1	2	1	11.1865	2	1	8	1	0
168	2	2	0	14.5691	2	0	8	1	0
169	1	2	1	9.43835	2	1	7	1	0
169	2	2	0	11.762	1	0	6	1	0
170	1	2	0	11.0249	2	1	9	1	0
170	2	2	1	13.766	1	0	8	1	0
171	1	2	1	11.1097	2	1	9	1	0
171	2	2	0	14.2957	2	0	8	1	0
172	1	2	0	11.0603	2	1	9	1	0
172	2	2	1	13.5569	1	0	8	1	0
173	1	2	1	11.2133	3	1	8	1	0
173	2	2	0	14.6168	2	0	8	1	0
174	1	2	1	11.149	3	1	9	1	0
174	2	2	0	14.0471	2	0	8	1	0
175	1	2	1	11.1714	2	1	10	1	0
175	2	2	0	14.3548	2	0	8	1	0
176	1	2	1	7.27465	5	1	6	1	0
176	2	2	0	10.0772	2	0	5	1	0
177	1	2	1	11.2743	3	1	11	1	0
177	2	2	0	14.6312	2	0	7	1	0
178	1	2	0	11.12	2	1	12	1	0
178	2	2	1	13.6463	2	0	7	1	0
179	1	2	0	8.63487	5	1	8	1	0
179	2	2	1	11.5193	2	0	7	1	0
180	1	2	0	11.1517	2	1	12	1	0
180	2	2	1	13.3794	1	0	9	1	0
181	1	2	0	7.39899	7	1	6	1	0
181	2	2	1	10.1984	3	0	6	1	0
182	1	2	1	11.2386	4	1	10	1	0
182	2	2	0	14.4456	2	0	10	1	0
183	1	2	0	9.78188	6	1	8	2	0
183	2	2	1	13.5907	3	0	8	2	0
183	1	2	0	3.70086	8	1	3	2	0
183	2	2	1	8.66923	3	0	4	2	0
184	1	2	1	11.1514	5	1	11	1	0
184	2	2	0	14.0716	2	0	8	1	0
185	1	2	0	10.0734	7	1	8	2	0
185	2	2	1	13.3112	3	0	8	2	0
185	1	2	0	1.02591	8	1	0	2	0
185	2	2	1	8.09452	8	0	1	2	0
186	1	2	0	11.1515	6	1	9	1	0
186	2	2	1	13.5731	3	0	9	1	0
187	1	2	1	11.2658	5	1	9	1	0
187	2	2	0	14.63	3	0	10	1	0
188	1	2	0	11.0813	6	1	9	1	0
188	2	2	1	13.7191	3	0	10	1	0
189	1	2	1	11.2194	7	1	8	1	0
189	2	2	0	14.2651	3	0	11	1	0
190	1	2	0	11.1079	7	1	9	1	0
190	2	2	1	13.3963	3	0	10	1	0
191	1	2	0	9.99865	8	1	9	2	0
191	2	2	1	13.6376	2	0	9	2	0
191	1	2	0	0.835225	8	1	0	2	0
191	2	2	1	7.12404	5	1	1	2	0
192	1	2	0	11.1304	8	1	9	1	0
192	2	2	1	13.7185	2	0	9	1	0
193	1	2	0	9.40728	9	1	7	2	0
193	2	2	1	12.6591	3	0	8	2	0
193	1	2	0	5.31415	9	1	5	2	0
193	2	2	1	9.36163	4	0	4	2	0
194	1	2	0	7.92062	8	1	7	1	0
194	2	2	1	11.4873	3	0	8	1	0
195	1	2	0	10.2082	9	1	9	1	0
195	2	2	1	12.5408	3	0	8	1	0
196	1	2	1	7.80467	8	1	7	1	0
196	2	2	0	11.5525	3	0	8	1	0
197	1	2	1	8.02	9	1	6	1	0
197	2	2	0	11.2715	4	0	8	1	0
198	1	2	0	6.6933	10	1	6	1	0
198	2	2	1	10.2078	3	0	8	1	0
199	1	2	0	7.91	8	1	8	1	0
199	2	2	1	10.4241	4	0	7	1	0
200	1	2	0	11.09	8	1	12	2	0
200	2	2	1	14.3799	3	0	10	2	0
200	1	2	0	6.63193	9	1	5	2	0
200	2	2	1	10.8169	5	0	8	2	0
201	1	2	0	7.79714	10	1	7	1	0
201	2	2	1	11.568	5	0	8	1	0
202	1	2	0	7.63409	10	1	6	1	0
202	2	2	1	10.8188	4	0	9	1	0
203	1	2	0	9.23656	9	1	9	1	0
203	2	2	1	11.7027	4	0	8	1	0
204	1	2	1	7.58146	10	1	3	1	0
204	2	2	0	11.4514	5	0	12	1	0
205	1	2	0	11.1102	9	1	13	1	0
205	2	2	1	13.6093	4	0	9	1	0
206	1	2	0	11.2615	9	1	12	2	0
206	2	2	1	14.6862	4	0	9	2	0
206	1	2	0	6.87026	10	1	3	2	0
206	2	2	1	11.292	5	0	11	2	0
207	1	2	0	9.97221	10	1	10	1	0
207	2	2	1	12.8646	4	0	9	1	0
208	1	2	0	11.1501	8	1	13	1	0
208	2	2	1	13.7056	4	0	11	1	0
209	1	2	0	7.5681	10	1	4	1	0
209	2	2	1	10.6985	5	0	11	1	0
210	1	2	0	11.1258	10	1	11	1	0
210	2	2	1	13.4465	3	0	12	1	0
211	1	2	0	10.3756	8	1	8	2	0
211	2	2	1	13.2576	4	0	15	2	0
211	1	2	0	10.675	8	0	5	2	0
211	2	2	1	5.05653	12	1	11	2	0
212	1	2	1	8.94098	10	1	5	1	0
212	2	2	0	12.8021	4	0	15	1	0
213	1	2	0	8.39581	10	1	6	1	0
213	2	2	1	10.3785	5	0	14	1	0
214	1	2	1	11.2685	9	1	7	1	0
214	2	2	0	14.6808	4	0	17	1	0
215	1	2	0	6.34858	9	1	3	1	0
215	2	2	1	9.88958	7	0	12	1	0
216	1	2	0	11.1062	10	1	8	1	0
216	2	2	1	13.854	4	0	18	1	0
217	1	2	0	7.70222	9	1	4	1	0
217	2	2	1	9.74496	5	0	18	1	0
218	1	2	0	7.67753	9	1	4	1	0
218	2	2	1	10.7836	7	0	17	1	0
219	1	2	0	8.41072	9	1	5	2	0
219	2	2	1	11.4771	6	0	19	2	0
219	1	2	0	4.16203	9	1	2	2	0
219	2	2	1	8.40853	7	0	15	2	0
220	1	2	1	8.96429	9	1	7	1	0
220	2	2	0	11.3573	5	0	19	1	0
221	1	2	1	5.84072	11	1	2	1	0
221	2	2	0	8.92934	8	0	15	1	0
222	1	2	1	6.3702	11	1	3	2	0
222	2	2	0	10.1249	8	0	15	2	0
222	1	2	1	4.8774	6	1	5	2	0
222	2	2	0	8.22592	11	0	14	2	0
223	1	2	0	11.2501	9	1	6	2	0
223	2	2	1	14.5092	5	0	22	2	0
223	1	2	0	3.19014	7	1	2	2	0
223	2	2	1	8.51048	10	0	5	2	0
224	1	2	0	11.0969	9	1	6	1	0
224	2	2	1	13.4048	5	0	23	1	0
225	1	2	1	11.2261	9	1	5	1	0
225	2	2	0	14.6374	6	0	25	1	0
226	1	2	0	9.74148	8	1	7	1	0
226	2	2	1	12.4471	6	0	21	1	0
227	1	2	0	8.93174	11	1	6	1	0
227	2	2	1	11.2826	9	0	16	1	0
228	1	2	0	10.5328	10	1	7	1	0
228	2	2	1	13.4872	8	0	21	1	0
229	1	2	1	8.76216	10	1	5	1	0
229	2	2	0	12.3037	9	0	19	1	0
230	1	2	1	11.2982	10	1	7	1	0
230	2	2	0	14.6658	9	0	21	1	0
231	1	2	1	8.67002	8	1	6	1	0
231	2	2	0	11.7564	9	0	21	1	0
232	1	2	1	7.62552	9	1	7	1	0
232	2	2	0	11.2013	11	0	16	1	0
233	1	2	1	11.1233	11	1	10	1	0
233	2	2	0	14.0663	9	0	18	1	0
234	1	2	0	11.1768	11	1	11	1	0
234	2	2	1	13.4711	9	0	18	1	0
235	1	2	1	9.08694	8	1	10	3	0
235	2	2	0	12.8059	12	0	17	3	0
235	1	2	1	4.07156	11	1	6	3	0
235	2	2	0	9.55732	18	0	6	3	0
235	1	2	1	6.23298	12	1	0	3	0
235	2	2	0	8.35093	20	1	3	3	0
236	1	2	1	7.90691	9	1	7	1	0
236	2	2	0	10.5652	13	0	16	1	0
237	1	2	1	7.44817	10	1	7	1	0
237	2	2	0	11.2445	14	0	15	1	0
238	1	2	1	11.1383	8	1	12	2	0
238	2	2	0	13.4156	8	0	20	2	0
238	1	2	1	7.07764	10	1	9	2	0
238	2	2	0	2.84903	12	0	18	2	0
239	1	2	1	9.17288	10	1	9	3	0
239	2	2	0	11.9677	12	0	18	3	0
239	1	2	1	1.09252	14	1	0	3	0
239	2	2	0	6.93397	21	0	2	3	0
239	1	2	1	1.35093	14	1	0	3	0
239	2	2	0	6.57019	21	1	2	3	0
240	1	2	1	7.96141	11	1	9	1	0
240	2	2	0	11.3352	13	0	15	1	0
241	1	2	1	11.1033	8	1	13	2	0
241	2	2	0	13.4808	12	0	20	2	0
241	1	2	1	8.7808	15	1	3	2	0
241	2	2	0	2.09688	18	0	0	2	0
242	1	2	1	11.1739	8	1	13	1	0
242	2	2	0	14.5485	12	0	21	1	0
243	1	2	1	11.1327	9	1	11	3	0
243	2	2	0	14.068	12	0	19	3	0
243	1	2	1	5.56587	11	1	8	3	0
243	2	2	0	9.33019	17	0	12	3	0
243	1	2	1	6.9864	15	0	0	3	0
243	2	2	0	1.64785	17	1	3	3	0
244	1	2	0	11.2366	9	1	11	2	0
244	2	2	1	14.4824	12	0	19	2	0
244	1	2	0	2.4383	15	1	0	2	0
244	2	2	1	7.76379	20	0	2	2	0
245	1	2	1	5.18695	12	1	8	2	0
245	2	2	0	8.23235	18	0	11	2	0
245	1	2	1	8.50868	15	0	2	2	0
245	2	2	0	3.49367	22	1	3	2	0
246	1	2	0	11.0713	9	1	15	1	0
246	2	2	1	13.3184	13	0	18	1	0
247	1	2	1	11.1625	10	1	14	3	0
247	2	2	0	14.3534	14	0	18	3	0
247	1	2	1	1.93941	17	1	0	3	0
247	2	2	0	7.47495	20	0	0	3	0
247	1	2	1	1.38293	18	1	0	3	0
247	2	2	0	6.57685	18	0	2	3	0
248	1	2	0	8.01284	10	1	13	1	0
248	2	2	1	10.2814	18	0	12	1	0
249	1	2	1	11.1687	11	1	15	3	0
249	2	2	0	13.944	16	0	15	3	0
249	1	2	1	4.8286	14	1	5	3	0
249	2	2	0	8.61172	20	0	11	3	0
249	1	2	1	7.49069	14	0	5	3	0
249	2	2	0	3.31157	18	1	6	3	0
250	1	2	0	6.41393	12	1	11	1	0
250	2	2	1	8.78941	18	0	11	1	0
251	1	2	1	11.6859	10	1	13	1	0
251	2	2	0	14.8443	17	0	14	1	0
252	1	2	0	11.1443	10	1	16	1	0
252	2	2	1	13.8504	17	0	15	1	0
253	1	2	1	11.2176	10	1	16	1	0
253	2	2	0	14.6363	17	0	15	1	0
254	1	2	1	11.1968	10	1	16	2	0
254	2	2	0	13.4877	16	0	15	2	0
254	1	2	1	8.2303	14	0	4	2	0
254	2	2	0	3.24891	20	1	5	2	0
255	1	2	1	6.69869	14	1	7	1	0
255	2	2	0	9.98393	20	0	14	1	0
256	1	2	0	11.0905	10	1	17	1	0
256	2	2	1	13.5698	17	0	15	1	0
257	1	2	1	11.1699	10	1	16	2	0
257	2	2	0	13.962	12	0	17	2	0
257	1	2	1	7.86107	15	0	6	2	0
257	2	2	0	5.11434	12	1	9	2	0
258	1	2	1	7.31172	14	1	8	1	0
258	2	2	0	11.3377	19	0	13	1	0
259	1	2	0	11.1709	14	1	15	3	0
259	2	2	1	14.1655	18	0	16	3	0
259	1	2	0	8.99774	20	1	11	3	0
259	2	2	1	2.48888	20	0	2	3	0
259	1	2	0	6.83299	18	1	0	3	0
259	2	2	1	1.24326	17	1	0	3	0
260	1	2	1	11.1408	12	1	4	2	0
260	2	2	0	13.3821	18	0	17	2	0
260	1	2	1	8.29856	14	0	8	2	0
260	2	2	0	4.65434	20	1	9	2	0
261	1	2	1	7.14894	15	1	7	1	0
261	2	2	0	11.0486	21	0	5	1	0
262	1	2	1	6.51777	15	1	6	1	0
262	2	2	0	11.2724	21	0	15	1	0
263	1	2	1	6.22801	15	1	4	1	0
263	2	2	0	9.60046	20	0	15	1	0
264	1	2	0	6.62035	16	1	7	3	0
264	2	2	1	10.0347	20	0	15	3	0
264	1	2	0	8.26915	18	0	11	3	0
264	2	2	1	3.68409	19	1	2	3	0
264	1	2	0	6.6309	21	1	1	3	0
264	2	2	1	1.3544	18	1	1	3	0
265	1	2	1	5.05951	16	1	6	1	0
265	2	2	0	9.13316	22	0	12	1	0
266	1	2	1	7.24255	16	1	9	1	0
266	2	2	0	8.67549	21	0	13	1	0
267	1	2	0	6.66381	16	1	9	1	0
267	2	2	1	9.62081	23	0	12	1	0
268	1	2	1	7.74574	16	1	8	2	0
268	2	2	0	12.0308	20	0	18	2	0
268	1	2	1	5.86776	15	0	6	2	0
268	2	2	0	7.68001	20	0	14	2	0
269	1	2	0	8.01562	16	1	11	4	0
269	2	2	1	11.0555	21	0	14	4	0
269	1	2	0	3.93707	16	1	5	4	0
269	2	2	1	7.66444	20	0	15	4	0
269	1	2	0	6.6909	22	1	0	4	0
269	2	2	1	1.23491	20	1	0	4	0
269	1	2	0	3.9592	19	1	0	4	0
269	2	2	1	3.9612	17	1	0	4	0
270	1	2	0	11.13	15	1	15	1	0
270	2	2	1	13.6545	21	0	16	1	0
271	1	2	1	11.1413	17	1	8	2	0
271	2	2	0	13.5706	20	0	14	2	0
271	1	2	1	7.8243	17	1	8	2	0
271	2	2	0	7.1027	20	1	13	2	0
272	1	2	1	7.35881	16	1	9	1	0
272	2	2	0	11.0716	22	0	13	1	0
273	1	2	0	11.134	17	1	13	3	0
273	2	2	1	13.4886	20	0	18	3	0
273	1	2	0	9.70541	22	0	10	3	0
273	2	2	1	3.39265	19	1	1	3	0
273	1	2	0	5.53719	19	1	4	3	0
273	2	2	1	8.12304	15	0	3	3	0
274	1	2	0	11.1746	11	1	11	1	0
274	2	2	1	13.5103	21	0	19	1	0
275	1	2	0	7.11001	17	1	8	2	0
275	2	2	1	10.6358	20	0	17	2	0
275	1	2	0	3.29874	21	1	5	2	0
275	2	2	1	8.35503	19	0	2	2	0
276	1	2	1	11.1743	17	1	8	1	0
276	2	2	0	14.4669	22	0	20	1	0
277	1	2	0	11.18	17	1	9	3	0
277	2	2	1	13.6953	22	0	21	3	0
277	1	2	0	7.54259	16	1	12	3	0
277	2	2	1	7.59491	22	1	10	3	0
277	1	2	0	2.54566	19	1	2	3	0
277	2	2	1	7.8488	18	0	0	3	0
278	1	2	1	11.2749	17	1	9	1	0
278	2	2	0	14.5937	22	0	20	1	0
279	1	2	1	11.2065	17	1	11	1	0
279	2	2	0	14.2993	22	0	19	1	0
280	1	2	1	11.1855	17	1	12	2	0
280	2	2	0	13.9063	20	0	20	2	0
280	1	2	1	7.19806	16	1	14	2	0
280	2	2	0	8.94467	22	0	10	2	0
281	1	2	0	11.1389	15	1	13	2	0
281	2	2	1	14.6141	19	0	21	2	0
281	1	2	0	2.32349	20	1	4	2	0
281	2	2	1	8.49029	19	0	2	2	0
282	1	2	1	8.47397	17	1	11	1	0
282	2	2	0	10.7557	21	0	17	1	0
283	1	2	1	6.8147	17	1	11	2	0
283	2	2	0	9.50353	20	0	9	2	0
283	1	2	1	4.87103	17	1	11	2	0
283	2	2	0	9.38282	20	0	3	2	0
284	1	2	1	11.3419	0	1	0	1	0
284	2	2	0	12.5362	0	1	0	1	0
285	1	2	1	11.1115	0	1	1	1	0
285	2	2	0	11.8848	0	1	0	1	0
286	1	2	0	11.1157	0	1	2	1	0
286	2	2	1	11.4285	0	1	0	1	0
287	1	2	1	11.1775	0	1	2	1	0
287	2	2	0	12.1279	0	1	1	1	0
288	1	2	1	11.2197	0	1	3	1	0
288	2	2	0	12.5052	0	1	1	1	0
289	1	2	0	8.98009	0	1	4	1	0
289	2	2	1	9.428	0	1	2	1	0
290	1	2	1	11.4502	0	1	4	1	0
290	2	2	0	12.8644	0	1	2	1	0
291	1	2	1	10.4087	0	1	5	1	0
291	2	2	0	11.8562	0	1	2	1	0
292	1	2	0	9.02123	0	1	6	1	0
292	2	2	1	10.0106	0	1	2	1	0
293	1	2	0	9.16452	1	1	4	1	0
293	2	2	1	10.031	0	1	4	1	0
294	1	2	0	11.0889	1	1	5	1	0
294	2	2	1	11.3489	0	1	4	1	0
295	1	2	1	11.4151	1	1	5	1	0
295	2	2	0	12.9784	0	1	5	1	0
296	1	2	1	9.7137	1	1	6	1	0
296	2	2	0	10.6201	0	1	5	1	0
297	1	2	1	11.2582	1	1	7	1	0
297	2	2	0	12.299	0	1	5	1	0
298	1	2	1	5.42485	1	1	5	1	0
298	2	2	0	8.74415	1	1	3	1	0
299	1	2	0	6.81358	2	1	6	1	0
299	2	2	1	8.65998	2	1	5	1	0
300	1	2	0	11.2231	1	1	9	1	0
300	2	2	1	11.6366	0	1	5	1	0
301	1	2	0	8.09594	2	1	6	1	0
301	2	2	1	9.15145	1	1	4	1	0
302	1	2	1	6.12246	4	1	3	1	0
302	2	2	0	9.92942	4	1	3	1	0
303	1	2	0	8.61488	1	1	6	1	0
303	2	2	1	8.94249	1	1	7	1	0
304	1	2	1	9.39598	2	1	7	1	0
304	2	2	0	11.0221	2	1	7	1	0
305	1	2	1	11.5344	3	1	9	1	0
305	2	2	0	13.1546	1	1	7	1	0
306	1	2	0	9.54573	2	1	9	1	0
306	2	2	1	10.5276	2	1	8	1	0
307	1	2	1	11.4365	2	1	8	1	0
307	2	2	0	12.7911	1	1	10	1	0
308	1	2	0	11.271	2	1	9	1	0
308	2	2	1	11.5819	1	1	10	1	0
309	1	2	0	8.72322	5	1	5	1	0
309	2	2	1	9.62977	3	1	6	1	0
310	1	2	0	8.85113	5	1	6	1	0
310	2	2	1	10.0714	3	1	7	1	0
311	1	2	1	8.76986	5	1	5	1	0
311	2	2	0	11.2342	3	1	6	1	0
312	1	2	1	11.2028	3	1	10	1	0
312	2	2	0	12.2039	2	1	10	1	0
313	1	2	0	11.1265	2	1	11	1	0
313	2	2	1	11.4426	2	1	10	1	0
314	1	2	1	11.4384	4	1	9	1	0
314	2	2	0	12.8247	2	1	12	1	0
315	1	2	0	8.89014	6	1	8	1	0
315	2	2	1	9.38229	2	1	8	1	0
316	1	2	1	11.5211	6	1	7	1	0
316	2	2	0	13.1144	3	1	11	1	0
317	1	2	0	10.2425	5	1	9	1	0
317	2	2	1	11.0244	3	1	9	1	0
318	1	2	1	7.0345	8	1	5	1	0
318	2	2	0	9.06604	3	1	6	1	0
319	1	2	0	11.0958	5	1	10	1	0
319	2	2	1	11.4149	3	1	12	1	0
320	1	2	1	11.5272	5	1	11	1	0
320	2	2	0	13.0861	3	1	12	1	0
321	1	2	0	11.0843	5	1	9	1	0
321	2	2	1	11.4751	3	1	10	1	0
322	1	2	1	8.82832	5	1	9	1	0
322	2	2	0	10.9593	3	1	9	1	0
323	1	2	0	9.24425	6	1	9	1	0
323	2	2	1	10.3299	4	1	9	1	0
324	1	2	1	9.98352	8	1	7	1	0
324	2	2	0	12.1318	4	1	9	1	0
325	1	2	0	11.1381	5	1	10	1	0
325	2	2	1	11.4641	4	1	11	1	0
326	1	2	0	6.84346	9	1	5	2	0
326	2	2	1	8.97236	5	1	5	2	0
326	1	2	0	4.85412	8	1	4	2	0
326	2	2	1	8.01544	5	1	3	2	0
327	1	2	1	4.97229	6	1	6	1	0
327	2	2	0	8.88581	4	1	2	1	0
328	1	2	0	8.85204	9	1	7	1	0
328	2	2	1	9.47191	4	1	7	1	0
329	1	2	1	11.5842	8	1	7	1	0
329	2	2	0	13.1661	3	1	13	1	0
330	1	2	0	11.1505	8	1	8	1	0
330	2	2	1	11.4929	5	1	10	1	0
331	1	2	1	7.44099	9	1	6	1	0
331	2	2	0	10.0846	5	1	5	1	0
332	1	2	1	9.31828	0	1	0	1	0
332	2	2	0	10.7338	0	1	0	1	0
333	1	2	1	11.4894	9	1	9	1	0
333	2	2	0	12.992	5	1	10	1	0
334	1	2	0	11.1281	9	1	10	1	0
334	2	2	1	11.4573	5	1	10	1	0
335	1	2	0	9.64532	9	1	9	1	0
335	2	2	1	11.014	5	1	8	1	0
336	1	2	0	7.13345	10	1	6	1	0
336	2	2	1	7.78874	5	1	3	1	0
337	1	2	0	7.00426	9	1	5	1	0
337	2	2	1	9.45952	5	1	6	1	0
338	1	2	0	11.1839	9	1	11	1	0
338	2	2	1	11.5426	5	1	9	1	0
339	1	2	0	8.6688	9	1	7	1	0
339	2	2	1	10.083	5	1	7	1	0
340	1	2	0	11.2525	9	1	13	1	0
340	2	2	1	11.8907	4	1	10	1	0
341	1	2	1	11.424	9	1	13	1	0
341	2	2	0	12.8027	4	1	9	1	0
342	1	2	1	9.52413	9	1	9	1	0
342	2	2	0	10.842	5	1	9	1	0
343	1	2	0	11.1257	9	1	12	1	0
343	2	2	1	11.4353	6	1	10	1	0
344	1	2	0	11.5772	8	1	11	2	0
344	2	2	1	13.1682	5	1	12	2	0
344	1	2	0	5.94456	9	1	5	2	0
344	2	2	1	9.25999	4	1	9	2	0
345	1	2	1	11.3731	8	1	11	1	0
345	2	2	0	12.4319	5	1	12	1	0
346	1	2	0	11.2002	9	1	11	1	0
346	2	2	1	11.6682	5	1	12	1	0
347	1	2	1	11.5159	9	1	9	1	0
347	2	2	0	13.002	6	1	14	1	0
348	1	2	0	7.96935	9	1	8	1	0
348	2	2	1	9.81375	5	1	9	1	0
349	1	2	0	11.272	9	1	10	1	0
349	2	2	1	12.0897	6	1	14	1	0
350	1	2	0	11.1766	9	1	10	1	0
350	2	2	1	11.3887	5	1	15	1	0
351	1	2	1	11.5343	10	1	11	1	0
351	2	2	0	13.0841	6	1	13	1	0
352	1	2	0	9.14893	9	1	9	1	0
352	2	2	1	10.8443	6	1	10	1	0
353	1	2	0	11.3222	10	1	12	1	0
353	2	2	1	12.2084	4	1	12	1	0
354	1	2	0	11.2095	10	1	10	1	0
354	2	2	1	11.5263	5	1	14	1	0
355	1	2	0	11.4791	10	1	10	2	0
355	2	2	1	12.7726	5	1	14	2	0
355	1	2	0	6.49998	9	1	5	2	0
355	2	2	1	9.54063	9	1	7	2	0
356	1	2	0	11.1967	10	1	10	1	0
356	2	2	1	11.7062	5	1	15	1	0
357	1	2	1	7.35905	10	1	5	1	0
357	2	2	0	9.96923	9	1	11	1	0
358	1	2	0	11.2531	10	1	11	1	0
358	2	2	1	12.0375	4	1	16	1	0
359	1	2	0	7.76727	10	1	6	1	0
359	2	2	1	9.36353	9	1	11	1	0
360	1	2	0	11.1473	10	1	12	1	0
360	2	2	1	11.3753	5	1	14	1	0
361	1	2	0	11.4988	10	1	9	1	0
361	2	2	1	12.9721	6	1	18	1	0
362	1	2	1	11.359	10	1	9	2	0
362	2	2	0	12.4752	6	1	19	2	0
362	1	2	1	7.17418	12	1	3	2	0
362	2	2	0	9.20133	8	1	14	2	0
363	1	2	0	11.1505	10	1	11	1	0
363	2	2	1	11.6348	4	1	18	1	0
364	1	2	0	8.73808	10	1	6	1	0
364	2	2	1	9.81285	9	1	13	1	0
365	1	2	0	11.3807	9	1	11	1	0
365	2	2	1	12.4629	6	1	18	1	0
366	1	2	0	11.2239	9	1	11	1	0
366	2	2	1	11.8249	6	1	19	1	0
367	1	2	0	11.1502	9	1	11	1	0
367	2	2	1	11.4045	6	1	20	1	0
368	1	2	0	11.4457	8	1	9	2	0
368	2	2	1	12.952	8	1	11	2	0
368	1	2	0	7.45668	12	1	2	2	0
368	2	2	1	10.3786	10	1	14	2	0
369	1	2	0	11.3991	10	1	9	2	0
369	2	2	1	12.5986	9	1	16	2	0
369	1	2	0	1.68514	20	1	0	2	0
369	2	2	1	8.79282	19	0	5	2	0
370	1	2	1	11.4466	10	1	9	1	0
370	2	2	0	13.0751	9	1	17	1	0
371	1	2	1	8.46538	11	1	7	1	0
371	2	2	0	9.51194	12	1	13	1	0
372	1	2	1	11.4454	10	1	8	1	0
372	2	2	0	12.7384	9	1	22	1	0
373	1	2	0	8.46903	11	1	7	1	0
373	2	2	1	9.83555	9	1	15	1	0
374	1	2	1	8.25597	10	1	8	1	0
374	2	2	0	9.69376	9	1	16	1	0
375	1	2	0	11.2086	10	1	9	1	0
375	2	2	1	11.4311	8	1	21	1	0
376	1	2	0	5.1514	13	1	5	1	0
376	2	2	1	7.83666	15	1	12	1	0
377	1	2	0	8.37468	10	1	7	1	0
377	2	2	1	10.1141	10	1	16	1	0
378	1	2	0	8.05559	10	1	5	1	0
378	2	2	1	8.61469	9	1	15	1	0
379	1	2	1	7.89568	11	1	9	1	0
379	2	2	0	9.75478	12	1	14	1	0
380	1	2	1	11.6015	12	1	9	1	0
380	2	2	0	13.2406	8	1	24	1	0
381	1	2	0	11.1253	11	1	10	1	0
381	2	2	1	11.3398	8	1	22	1	0
382	1	2	0	9.65208	10	1	10	1	0
382	2	2	1	11.0471	10	1	19	1	0
383	1	2	1	11.4966	11	1	10	1	0
383	2	2	0	12.99	9	1	23	1	0
384	1	2	1	8.88347	11	1	11	1	0
384	2	2	0	10.1747	13	1	14	1	0
385	1	2	0	11.1605	10	1	10	1	0
385	2	2	1	11.4997	10	1	24	1	0
386	1	2	1	8.80162	11	1	9	1	0
386	2	2	0	10.9538	13	1	15	1	0
387	1	2	1	11.3262	10	1	12	1	0
387	2	2	0	12.3032	11	1	22	1	0
388	1	2	0	11.2658	10	1	12	1	0
388	2	2	1	11.9661	10	1	19	1	0
389	1	2	0	11.1671	10	1	12	1	0
389	2	2	1	11.4771	10	1	20	1	0
390	1	2	1	9.54858	12	1	12	2	0
390	2	2	0	11.7746	13	1	16	2	0
390	1	2	1	6.07951	12	1	9	2	0
390	2	2	0	8.89341	17	1	10	2	0
391	1	2	0	8.69327	12	1	11	1	0
391	2	2	1	10.2368	14	1	14	1	0
392	1	2	1	11.5878	11	1	12	1	0
392	2	2	0	13.13	11	1	22	1	0
393	1	2	1	7.73662	12	1	11	1	0
393	2	2	0	8.97778	16	1	12	1	0
394	1	2	1	11.1431	11	1	13	1	0
394	2	2	0	12.8327	12	1	20	1	0
395	1	2	0	11.183	11	1	16	1	0
395	2	2	1	11.5353	13	1	18	1	0
396	1	2	1	5.86376	15	1	7	1	0
396	2	2	0	7.71983	19	1	5	1	0
397	1	2	1	9.62481	12	1	12	2	0
397	2	2	0	11.4321	15	1	16	2	0
397	1	2	1	5.80824	17	1	6	2	0
397	2	2	0	7.46073	17	1	6	2	0
398	1	2	0	7.62213	15	1	10	1	0
398	2	2	1	8.80184	19	1	7	1	0
399	1	2	0	11.2333	12	1	14	1	0
399	2	2	1	11.9313	16	1	18	1	0
400	1	2	1	11.5098	12	1	14	1	0
400	2	2	0	13.0561	16	1	18	1	0
401	1	2	0	11.164	12	1	15	1	0
401	2	2	1	11.4478	15	1	19	1	0
402	1	2	0	9.05486	14	1	10	1	0
402	2	2	1	10.7719	16	1	15	1	0
403	1	2	0	9.59713	14	1	15	1	0
403	2	2	1	10.4984	16	1	13	1	0
404	1	2	1	11.515	11	1	16	1	0
404	2	2	0	13.0721	16	1	20	1	0
405	1	2	1	6.74167	19	1	5	1	0
405	2	2	0	8.37967	17	1	10	1	0
406	1	2	0	11.1671	12	1	18	1	0
406	2	2	1	11.4771	15	1	18	1	0
407	1	2	1	8.3026	17	1	8	1	0
407	2	2	0	9.69326	18	1	12	1	0
408	1	2	0	11.1913	13	1	12	1	0
408	2	2	1	11.6016	17	1	21	1	0
409	1	2	1	11.4125	13	1	12	1	0
409	2	2	0	12.7631	17	1	22	1	0
410	1	2	0	9.80632	17	1	9	1	0
410	2	2	1	12.0022	18	1	17	1	0
411	1	2	0	9.45738	18	1	8	1	0
411	2	2	1	10.3327	19	1	5	1	0
412	1	2	1	11.342	15	1	14	1	0
412	2	2	0	12.2608	19	1	16	1	0
413	1	2	0	11.2023	15	1	14	1	0
413	2	2	1	11.4606	19	1	17	1	0
414	1	2	1	7.02157	21	1	6	2	0
414	2	2	0	9.88296	16	1	2	2	0
414	1	2	1	5.57073	20	1	5	2	0
414	2	2	0	7.74407	14	1	11	2	0
415	1	2	1	10.363	17	1	11	1	0
415	2	2	0	11.9332	17	1	15	1	0
416	1	2	0	7.68001	20	1	7	1	0
416	2	2	1	8.66659	17	1	11	1	0
417	1	2	0	7.29464	20	1	10	1	0
417	2	2	1	8.71656	17	1	9	1	0
418	1	2	0	8.73156	20	1	8	1	0
418	2	2	1	10.4431	16	1	12	1	0
419	1	2	0	11.2322	18	1	13	1	0
419	2	2	1	11.7032	18	1	15	1	0
420	1	2	1	9.30749	20	1	17	2	0
420	2	2	0	11.7177	15	1	8	2	0
420	1	2	1	3.93662	15	1	0	2	0
420	2	2	0	8.42545	8	1	0	2	0
421	1	2	0	5.88531	20	1	6	1	0
421	2	2	1	8.16187	19	1	6	1	0
422	1	2	0	9.4823	20	1	10	1	0
422	2	2	1	10.204	16	1	16	1	0
423	1	2	0	5.84069	20	1	7	1	0
423	2	2	1	7.99741	18	1	10	1	0
424	1	2	1	11.5159	21	1	12	1	0
424	2	2	0	13.002	17	1	16	1	0
425	1	3	1	11.0344	0	1	0	1	0
425	2	3	0	12.7664	0	0	0	1	0
425	3	3	0	11.6678	0	1	0	1	0
426	1	3	1	11.2297	0	1	1	1	0
426	2	3	0	13.3301	0	0	0	1	0
426	3	3	0	12.4474	0	1	0	1	0
427	1	3	0	10.9778	0	1	2	1	0
427	2	3	0	12.5994	0	0	0	1	0
427	3	3	1	11.4379	0	1	0	1	0
428	1	3	1	11.3945	0	1	2	1	0
428	2	3	0	13.5246	0	0	0	1	0
428	3	3	0	12.644	0	1	1	1	0
429	1	3	1	11.2619	0	1	3	1	0
429	2	3	0	12.8726	0	0	0	1	0
429	3	3	0	11.6704	0	1	1	1	0
430	1	3	1	11.3011	0	1	4	1	0
430	2	3	0	13.2378	0	0	0	1	0
430	3	3	0	12.2403	0	1	1	1	0
431	1	3	1	11.4761	0	1	5	1	0
431	2	3	0	13.7068	0	0	0	1	0
431	3	3	0	12.885	0	1	1	1	0
432	1	3	0	10.3629	0	1	6	1	0
432	2	3	0	12.1688	0	0	0	1	0
432	3	3	1	11.2008	0	1	1	1	0
433	1	3	1	11.3222	0	1	6	1	0
433	2	3	0	13.3961	0	0	0	1	0
433	3	3	0	12.4861	0	1	2	1	0
434	1	3	0	10.1985	1	1	6	1	0
434	2	3	0	12.0469	0	0	0	1	0
434	3	3	1	11.1273	0	1	2	1	0
435	1	3	1	11.3599	1	1	6	1	0
435	2	3	0	13.594	0	0	0	1	0
435	3	3	0	12.7864	0	1	3	1	0
436	1	3	1	11.0721	1	1	7	1	0
436	2	3	0	12.9855	0	0	0	1	0
436	3	3	0	11.9985	0	1	3	1	0
437	1	3	0	11.1065	1	1	8	2	0
437	2	3	1	12.7076	0	0	0	2	0
437	3	3	0	11.5175	0	1	3	2	0
437	1	3	0	6.82237	4	0	3	2	0
437	2	3	1	5.07137	0	1	0	2	0
437	3	3	0	3.44819	2	1	0	2	0
438	1	3	1	11.3128	1	1	8	1	0
438	2	3	0	13.5744	0	0	1	1	0
438	3	3	0	12.79	0	1	3	1	0
439	1	3	1	11.212	1	1	8	1	0
439	2	3	0	13.1862	0	0	1	1	0
439	3	3	0	12.2229	0	1	3	1	0
440	1	3	0	9.68147	1	1	9	1	0
440	2	3	0	11.427	0	0	1	1	0
440	3	3	1	10.518	1	1	2	1	0
441	1	3	1	11.4914	1	1	9	1	0
441	2	3	0	13.8089	0	0	1	1	0
441	3	3	0	13.044	0	1	4	1	0
442	1	3	1	11.1846	1	1	10	1	0
442	2	3	0	13.3202	0	0	1	1	0
442	3	3	0	12.4656	1	1	3	1	0
443	1	3	0	10.0793	1	1	11	2	0
443	2	3	1	11.9462	0	0	1	2	0
443	3	3	0	11.0542	1	1	3	2	0
443	1	3	0	6.66841	5	0	5	2	0
443	2	3	1	4.06031	0	1	1	2	0
443	3	3	0	2.44469	2	1	0	2	0
444	1	3	0	11.0535	1	1	11	1	0
444	2	3	0	12.6444	0	0	2	1	0
444	3	3	1	11.4543	1	1	3	1	0
445	1	3	1	11.3466	0	1	11	1	0
445	2	3	0	13.6104	0	0	2	1	0
445	3	3	0	12.824	1	1	4	1	0
446	1	3	1	11.3181	1	1	11	1	0
446	2	3	0	13.3407	0	0	2	1	0
446	3	3	0	12.3975	1	1	4	1	0
447	1	3	0	10.1315	2	1	11	2	0
447	2	3	1	11.9187	0	0	2	2	0
447	3	3	0	10.9703	0	1	4	2	0
447	1	3	0	6.80445	6	0	3	2	0
447	2	3	1	4.0228	2	1	0	2	0
447	3	3	0	2.24207	2	1	0	2	0
448	1	3	0	11.0583	1	1	12	1	0
448	2	3	0	12.6189	0	0	3	1	0
448	3	3	1	11.4093	1	1	4	1	0
449	1	3	0	11.2586	2	1	11	2	0
449	2	3	1	13.1408	0	0	3	2	0
449	3	3	0	12.1126	0	1	5	2	0
449	1	3	0	6.52236	7	0	3	2	0
449	2	3	1	4.15086	1	1	1	2	0
449	3	3	0	2.70718	2	1	1	2	0
450	1	3	1	11.494	2	1	11	1	0
450	2	3	0	13.7685	0	0	4	1	0
450	3	3	0	12.9743	0	1	5	1	0
451	1	3	0	9.91924	3	1	9	2	0
451	2	3	1	11.8069	0	0	4	2	0
451	3	3	0	10.9501	2	1	3	2	0
451	1	3	0	6.74437	7	0	3	2	0
451	2	3	1	4.39551	1	1	1	2	0
451	3	3	0	2.71936	3	1	0	2	0
452	1	3	1	11.4672	2	1	11	1	0
452	2	3	0	13.7965	0	0	5	1	0
452	3	3	0	13.0421	1	1	5	1	0
453	1	3	0	11.1548	2	1	12	1	0
453	2	3	0	12.7414	0	0	5	1	0
453	3	3	1	11.5365	1	1	4	1	0
454	1	3	1	11.2533	3	1	11	1	0
454	2	3	0	13.2496	0	0	5	1	0
454	3	3	0	12.2961	1	1	5	1	0
455	1	3	0	10.1741	4	1	9	1	0
455	2	3	0	12.3071	0	0	5	1	0
455	3	3	1	11.5702	1	1	4	1	0
456	1	3	0	11.1359	3	1	11	1	0
456	2	3	0	12.7793	0	0	5	1	0
456	3	3	1	11.6125	2	1	5	1	0
457	1	3	1	11.4332	4	1	10	1	0
457	2	3	0	13.7605	0	0	5	1	0
457	3	3	0	13.0081	2	1	6	1	0
458	1	3	0	11.1916	4	1	11	1	0
458	2	3	0	12.7569	0	0	5	1	0
458	3	3	1	11.5342	2	1	6	1	0
459	1	3	0	10.0234	6	1	8	2	0
459	2	3	1	11.9482	0	0	5	2	0
459	3	3	0	11.1001	2	1	6	2	0
459	1	3	0	6.78258	9	0	2	2	0
459	2	3	1	4.56055	1	1	1	2	0
459	3	3	0	2.86723	4	1	0	2	0
460	1	3	1	11.4432	6	1	8	1	0
460	2	3	0	13.7843	0	0	6	1	0
460	3	3	0	13.0402	1	1	7	1	0
461	1	3	0	11.183	6	1	9	1	0
461	2	3	0	12.8079	0	0	6	1	0
461	3	3	1	11.6238	2	1	6	1	0
462	1	3	1	11.3532	6	1	9	1	0
462	2	3	0	13.466	0	0	6	1	0
462	3	3	0	12.5784	2	1	7	1	0
463	1	3	0	10.367	6	1	8	1	0
463	2	3	0	12.2597	0	0	6	1	0
463	3	3	1	11.3456	1	1	7	1	0
464	1	3	0	11.1845	6	1	9	1	0
464	2	3	0	12.7087	0	0	6	1	0
464	3	3	1	11.461	1	1	8	1	0
465	1	3	1	11.4284	6	1	9	1	0
465	2	3	0	13.7176	0	0	6	1	0
465	3	3	0	12.94	1	1	9	1	0
466	1	3	1	11.346	6	1	10	1	0
466	2	3	0	13.4043	0	0	6	1	0
466	3	3	0	12.4815	1	1	9	1	0
467	1	3	0	11.1503	7	1	10	2	0
467	2	3	1	12.8916	0	0	6	2	0
467	3	3	0	11.7854	1	1	9	2	0
467	1	3	0	6.63434	8	0	4	2	0
467	2	3	1	4.17388	1	1	1	2	0
467	3	3	0	2.60271	3	1	2	2	0
468	1	3	0	7.98985	7	1	6	2	0
468	2	3	1	9.98612	1	0	4	2	0
468	3	3	0	9.51765	2	1	6	2	0
468	1	3	0	6.49935	9	0	4	2	0
468	2	3	1	4.21716	2	1	1	2	0
468	3	3	0	2.80179	5	1	0	2	0
469	1	3	1	11.5277	7	1	9	1	0
469	2	3	0	13.8353	1	0	7	1	0
469	3	3	0	13.06	3	1	7	1	0
470	1	3	0	11.214	6	1	10	1	0
470	2	3	0	12.9962	2	0	6	1	0
470	3	3	1	11.9087	2	1	7	1	0
471	1	3	0	11.0622	7	1	9	1	0
471	2	3	0	12.5842	2	0	6	1	0
471	3	3	1	11.3499	2	1	8	1	0
472	1	3	0	9.57844	7	1	8	2	0
472	2	3	1	11.9944	1	0	6	2	0
472	3	3	0	11.5165	3	1	8	2	0
472	1	3	0	6.4057	10	0	2	2	0
472	2	3	1	4.1105	1	1	1	2	0
472	3	3	0	2.79804	6	1	2	2	0
473	1	3	0	11.288	8	1	8	2	0
473	2	3	1	13.2911	1	0	7	2	0
473	3	3	0	12.3383	2	1	9	2	0
473	1	3	0	6.67222	10	0	4	2	0
473	2	3	1	3.96011	2	1	0	2	0
473	3	3	0	2.33925	5	1	0	2	0
474	1	3	1	11.5408	8	1	8	1	0
474	2	3	0	13.8962	1	0	8	1	0
474	3	3	0	13.1522	2	1	9	1	0
475	1	3	0	11.1218	7	1	9	1	0
475	2	3	0	12.6957	1	0	8	1	0
475	3	3	1	11.4867	2	1	9	1	0
476	1	3	0	11.2252	8	1	8	2	0
476	2	3	1	13.0099	0	0	8	2	0
476	3	3	0	11.9228	1	1	10	2	0
476	1	3	0	8.27958	11	0	3	2	0
476	2	3	1	4.33389	3	1	2	2	0
476	3	3	0	0.604152	9	1	0	2	0
477	1	3	0	8.32125	9	1	6	2	0
477	2	3	1	10.4951	1	0	6	2	0
477	3	3	0	10.0645	4	1	5	2	0
477	1	3	0	7.58327	11	0	1	2	0
477	2	3	1	4.37776	1	1	2	2	0
477	3	3	0	1.66469	6	1	0	2	0
478	1	3	1	11.3795	7	1	8	1	0
478	2	3	0	13.5396	1	0	9	1	0
478	3	3	0	12.6805	2	1	9	1	0
479	1	3	0	11.121	7	1	9	1	0
479	2	3	0	12.6908	1	0	9	1	0
479	3	3	1	11.4793	2	1	9	1	0
480	1	3	0	11.2703	7	1	9	1	0
480	2	3	0	13.0979	1	0	9	1	0
480	3	3	1	12.0332	3	1	9	1	0
481	1	3	1	11.5229	8	1	8	1	0
481	2	3	0	13.839	1	0	9	1	0
481	3	3	0	13.07	2	1	10	1	0
482	1	3	0	8.1149	8	1	6	2	0
482	2	3	1	10.3012	1	0	6	2	0
482	3	3	0	9.91548	4	1	7	2	0
482	1	3	0	7.47412	11	0	3	2	0
482	2	3	1	3.79791	2	1	2	2	0
482	3	3	0	1.10603	9	1	0	2	0
483	1	3	0	11.2353	8	1	8	2	0
483	2	3	1	12.9488	1	0	10	2	0
483	3	3	0	11.8149	2	1	10	2	0
483	1	3	0	7.22709	11	0	2	2	0
483	2	3	1	3.78375	1	1	1	2	0
483	3	3	0	1.44554	9	1	0	2	0
484	1	3	0	11.1402	8	1	8	1	0
484	2	3	0	12.6402	1	0	10	1	0
484	3	3	1	11.3826	2	1	10	1	0
485	1	3	1	11.3512	8	1	8	1	0
485	2	3	0	13.4604	1	0	11	1	0
485	3	3	0	12.5705	3	1	10	1	0
486	1	3	0	7.23171	10	1	5	2	0
486	2	3	1	9.31634	1	0	8	2	0
486	3	3	0	9.05784	4	1	6	2	0
486	1	3	0	6.46115	11	0	3	2	0
486	2	3	1	4.09332	2	1	2	2	0
486	3	3	0	2.7184	8	1	3	2	0
487	1	3	0	9.69753	8	1	7	2	0
487	2	3	0	12.3821	2	0	9	2	0
487	3	3	1	12.0637	3	1	10	2	0
487	1	3	0	5.19779	10	1	3	2	0
487	2	3	0	8.75055	2	0	8	2	0
487	3	3	1	9.70506	4	1	8	2	0
488	1	3	0	7.93606	9	1	6	1	0
488	2	3	0	9.73691	1	0	8	1	0
488	3	3	1	9.17262	4	1	6	1	0
489	1	3	0	9.25238	8	1	8	2	0
489	2	3	1	10.7873	2	0	8	2	0
489	3	3	0	9.82211	5	1	8	2	0
489	1	3	0	8.56797	11	0	4	2	0
489	2	3	1	4.93851	2	1	1	2	0
489	3	3	0	1.2816	9	1	0	2	0
490	1	3	0	6.1437	10	1	5	2	0
490	2	3	1	8.40472	2	0	10	2	0
490	3	3	0	8.50747	5	1	3	2	0
490	1	3	0	6.58818	12	0	3	2	0
490	2	3	1	4.30345	2	1	2	2	0
490	3	3	0	2.7938	11	1	1	2	0
491	1	3	1	11.4889	8	1	7	1	0
491	2	3	0	13.7875	2	0	13	1	0
491	3	3	0	13.01	3	1	11	1	0
492	1	3	1	9.57969	8	1	8	1	0
492	2	3	0	11.7343	2	0	10	1	0
492	3	3	0	11.0913	3	1	8	1	0
493	1	3	0	11.1903	8	1	13	2	0
493	2	3	1	12.8476	2	0	7	2	0
493	3	3	0	11.6831	3	1	11	2	0
493	1	3	0	8.30244	12	0	3	2	0
493	2	3	1	4.661	3	1	6	2	0
493	3	3	0	1.13177	5	1	0	2	0
494	1	3	0	11.1567	8	1	10	2	0
494	2	3	1	12.8016	1	0	9	2	0
494	3	3	0	11.6333	3	1	12	2	0
494	1	3	0	7.6658	8	0	4	2	0
494	2	3	1	5.17989	2	1	1	2	0
494	3	3	0	2.6952	10	1	0	2	0
495	1	3	1	11.403	9	1	8	1	0
495	2	3	0	13.6025	2	0	8	1	0
495	3	3	0	12.7674	6	1	12	1	0
496	1	3	1	11.1417	9	1	9	1	0
496	2	3	0	12.7132	2	0	8	1	0
496	3	3	0	11.5002	6	1	12	1	0
497	1	3	1	11.4905	8	1	9	1	0
497	2	3	0	13.866	1	0	8	1	0
497	3	3	0	13.1406	5	1	12	1	0
498	1	3	1	11.2795	8	1	10	1	0
498	2	3	0	13.2638	1	0	8	1	0
498	3	3	0	12.2996	5	1	12	1	0
499	1	3	0	11.225	8	1	11	2	0
499	2	3	1	12.8985	1	0	8	2	0
499	3	3	0	11.7403	5	1	12	2	0
499	1	3	0	7.80508	12	0	5	2	0
499	2	3	1	4.20301	5	1	2	2	0
499	3	3	0	1.11018	5	1	0	2	0
500	1	3	0	11.1831	10	1	10	2	0
500	2	3	1	12.9983	2	0	12	2	0
500	3	3	0	11.9355	5	1	9	2	0
500	1	3	0	7.02829	13	0	4	2	0
500	2	3	1	3.88769	6	1	0	2	0
500	3	3	0	1.81893	8	1	0	2	0
501	1	3	0	11.3837	9	1	10	2	0
501	2	3	1	13.551	1	0	16	2	0
501	3	3	0	12.6963	5	1	6	2	0
501	1	3	0	7.12512	14	0	4	2	0
501	2	3	1	3.99382	3	1	2	2	0
501	3	3	0	1.80361	9	1	0	2	0
502	1	3	1	11.4238	9	1	10	1	0
502	2	3	0	13.7682	1	0	17	1	0
502	3	3	0	13.0284	6	1	5	1	0
503	1	3	0	11.1047	9	1	10	2	0
503	2	3	1	12.6385	1	0	17	2	0
503	3	3	0	11.4065	6	1	5	2	0
503	1	3	0	7.89395	12	0	6	2	0
503	2	3	1	4.48647	5	1	4	2	0
503	3	3	0	1.40014	4	1	0	2	0
504	1	3	0	7.40987	11	1	9	2	0
504	2	3	1	9.66752	1	0	8	2	0
504	3	3	0	9.46121	9	1	3	2	0
504	1	3	0	6.60222	13	0	3	2	0
504	2	3	1	3.77085	4	1	3	2	0
504	3	3	0	2.24555	7	1	0	2	0
505	1	3	1	11.4888	10	1	10	1	0
505	2	3	0	13.7058	2	0	12	1	0
505	3	3	0	12.8735	4	1	9	1	0
506	1	3	0	11.1846	10	1	10	1	0
506	2	3	0	12.9006	2	0	11	1	0
506	3	3	1	11.7742	5	1	9	1	0
507	1	3	0	11.2502	10	1	11	1	0
507	2	3	0	13.1376	2	0	12	1	0
507	3	3	1	12.1138	5	1	5	1	0
508	1	3	1	11.5229	10	1	11	1	0
508	2	3	0	13.8235	2	0	12	1	0
508	3	3	0	13.0441	5	1	5	1	0
509	1	3	0	11.3407	10	1	11	2	0
509	2	3	1	13.3439	1	0	13	2	0
509	3	3	0	12.3854	4	1	10	2	0
509	1	3	0	6.64512	15	0	4	2	0
509	2	3	1	4.26676	4	1	4	2	0
509	3	3	0	2.68961	8	1	0	2	0
510	1	3	0	11.2108	10	1	11	1	0
510	2	3	0	12.7695	1	0	13	1	0
510	3	3	1	11.5405	4	1	10	1	0
511	1	3	0	11.1139	11	1	10	1	0
511	2	3	0	12.8352	0	0	13	1	0
511	3	3	1	11.7205	6	1	11	1	0
512	1	3	0	11.3219	12	1	9	2	0
512	2	3	1	13.4556	0	0	13	2	0
512	3	3	0	12.585	7	1	9	2	0
512	1	3	0	6.78929	14	0	4	2	0
512	2	3	1	4.57053	4	1	2	2	0
512	3	3	0	2.87153	10	1	0	2	0
513	1	3	0	11.2355	10	1	11	1	0
513	2	3	0	12.986	0	0	13	1	0
513	3	3	1	11.8757	7	1	10	1	0
514	1	3	1	11.5206	9	1	10	1	0
514	2	3	0	13.8487	0	0	13	1	0
514	3	3	0	13.088	7	1	12	1	0
515	1	3	0	11.2156	11	1	9	1	0
515	2	3	0	12.8488	1	0	12	1	0
515	3	3	1	11.6662	7	1	15	1	0
516	1	3	1	4.58808	13	1	4	1	0
516	2	3	0	7.75495	4	0	2	1	0
516	3	3	0	8.68779	10	1	13	1	0
517	1	3	0	11.2546	13	1	4	2	0
517	2	3	1	13.1536	4	0	2	2	0
517	3	3	0	12.1367	10	1	13	2	0
517	1	3	0	7.62001	13	0	3	2	0
517	2	3	1	4.05123	4	1	2	2	0
517	3	3	0	1.18072	6	1	0	2	0
518	1	3	0	11.1461	11	1	11	2	0
518	2	3	1	12.9087	1	0	13	2	0
518	3	3	0	11.8165	7	1	12	2	0
518	1	3	0	8.13841	14	0	6	2	0
518	2	3	1	4.33757	4	1	2	2	0
518	3	3	0	0.818352	6	1	0	2	0
519	1	3	0	11.1726	11	1	11	2	0
519	2	3	1	12.6856	1	0	14	2	0
519	3	3	0	11.4323	7	1	12	2	0
519	1	3	0	7.23802	15	0	5	2	0
519	2	3	1	4.35437	4	1	3	2	0
519	3	3	0	2.08147	6	1	0	2	0
520	1	3	0	11.3963	11	1	11	2	0
520	2	3	1	13.5103	2	0	14	2	0
520	3	3	0	12.6189	9	1	10	2	0
520	1	3	0	6.58593	14	0	6	2	0
520	2	3	1	4.85968	5	1	5	2	0
520	3	3	0	3.43087	8	1	2	2	0
521	1	3	0	8.88861	11	1	8	2	0
521	2	3	1	11.5532	3	0	13	2	0
521	3	3	0	11.3294	9	1	9	2	0
521	1	3	0	6.39431	15	0	5	2	0
521	2	3	1	4.07966	5	1	4	2	0
521	3	3	0	2.78029	8	1	2	2	0
522	1	3	0	8.14791	11	1	8	2	0
522	2	3	1	10.0335	4	0	12	2	0
522	3	3	0	9.47215	6	1	8	2	0
522	1	3	0	6.67762	14	0	6	2	0
522	2	3	1	4.61608	4	1	4	2	0
522	3	3	0	3.04726	8	1	3	2	0
523	1	3	0	11.1372	11	1	10	1	0
523	2	3	0	12.7386	2	0	15	1	0
523	3	3	1	11.5451	9	1	8	1	0
524	1	3	0	11.1978	11	1	10	2	0
524	2	3	1	12.9245	3	0	14	2	0
524	3	3	0	11.8033	9	1	9	2	0
524	1	3	0	7.84272	17	0	1	2	0
524	2	3	1	4.15849	5	1	3	2	0
524	3	3	0	0.990454	8	1	0	2	0
525	1	3	0	11.4806	11	1	10	3	0
525	2	3	1	13.7184	3	0	14	3	0
525	3	3	0	12.9009	9	1	10	3	0
525	1	3	0	3.94362	15	1	4	3	0
525	2	3	1	7.82704	5	0	9	3	0
525	3	3	0	9.23425	8	0	6	3	0
525	1	3	0	6.4297	15	0	3	3	0
525	2	3	1	4.04349	4	1	3	3	0
525	3	3	0	2.70485	10	1	1	3	0
526	1	3	1	8.49082	13	1	5	1	0
526	2	3	0	10.8193	6	0	13	1	0
526	3	3	0	10.4502	7	1	7	1	0
527	1	3	1	11.5134	12	1	10	1	0
527	2	3	0	13.8465	4	0	17	1	0
527	3	3	0	13.09	8	1	9	1	0
528	1	3	0	11.2392	12	1	10	1	0
528	2	3	0	13.0671	4	0	17	1	0
528	3	3	1	12.006	8	1	9	1	0
529	1	3	0	11.2079	11	1	11	1	0
529	2	3	0	12.7503	4	0	17	1	0
529	3	3	1	11.5112	7	1	9	1	0
530	1	3	1	11.4141	11	1	11	1	0
530	2	3	0	13.5411	3	0	19	1	0
530	3	3	0	12.6565	5	1	12	1	0
531	1	3	0	11.25	11	1	9	2	0
531	2	3	1	13.0477	4	0	15	2	0
531	3	3	0	11.9661	10	1	13	2	0
531	1	3	0	6.5683	16	0	2	2	0
531	2	3	1	4.21	4	1	4	2	0
531	3	3	0	2.71649	9	1	0	2	0
532	1	3	1	11.455	11	1	9	1	0
532	2	3	0	13.7515	3	0	16	1	0
532	3	3	0	12.976	6	1	13	1	0
533	1	3	0	11.1367	11	1	10	1	0
533	2	3	0	12.6793	3	0	16	1	0
533	3	3	1	11.4489	6	1	13	1	0
534	1	3	0	8.38172	15	1	9	1	0
534	2	3	0	9.84649	4	0	14	1	0
534	3	3	1	9.00589	10	1	12	1	0
535	1	3	0	6.64664	15	1	6	1	0
535	2	3	0	8.22641	4	0	7	1	0
535	3	3	1	7.879	7	1	9	1	0
536	1	3	0	5.78727	15	1	6	2	0
536	2	3	1	7.67534	4	0	10	2	0
536	3	3	0	7.73179	8	1	16	2	0
536	1	3	0	7.90994	16	0	3	2	0
536	2	3	1	3.68049	5	1	1	2	0
536	3	3	0	0.402492	7	1	0	2	0
537	1	3	0	6.92044	14	1	6	2	0
537	2	3	1	8.97031	5	0	9	2	0
537	3	3	0	8.76859	9	1	4	2	0
537	1	3	0	6.72216	15	0	1	2	0
537	2	3	1	4.07001	6	1	1	2	0
537	3	3	0	2.39069	9	1	1	2	0
538	1	3	0	7.54573	15	1	5	2	0
538	2	3	1	8.17091	4	0	9	2	0
538	3	3	0	7.11458	9	1	4	2	0
538	1	3	0	7.16063	16	0	2	2	0
538	2	3	1	4.45818	6	1	1	2	0
538	3	3	0	2.30586	9	1	0	2	0
539	1	3	0	11.3172	15	1	8	2	0
539	2	3	1	13.36	5	0	16	2	0
539	3	3	0	12.43	8	1	9	2	0
539	1	3	0	7.90516	15	0	4	2	0
539	2	3	1	5.14782	5	1	3	2	0
539	3	3	0	2.38008	9	1	0	2	0
540	1	3	1	9.62527	15	1	6	2	0
540	2	3	0	12.2604	5	0	9	2	0
540	3	3	0	11.9185	8	1	11	2	0
540	1	3	1	6.94262	15	1	0	2	0
540	2	3	0	9.57432	6	0	0	2	0
540	3	3	0	9.66803	9	1	0	2	0
541	1	3	0	11.3494	15	1	8	2	0
541	2	3	1	13.3713	4	0	10	2	0
541	3	3	0	12.4241	8	1	15	2	0
541	1	3	0	6.61735	16	0	2	2	0
541	2	3	1	4.18527	4	1	2	2	0
541	3	3	0	2.63433	9	1	0	2	0
542	1	3	0	11.1432	15	1	8	2	0
542	2	3	1	12.7229	3	0	10	2	0
542	3	3	0	11.515	8	1	13	2	0
542	1	3	0	8.36002	15	0	3	2	0
542	2	3	1	5.18166	4	1	4	2	0
542	3	3	0	1.91541	7	1	0	2	0
543	1	3	0	11.2152	15	1	8	1	0
543	2	3	0	13.0014	3	0	11	1	0
543	3	3	1	11.9162	8	1	13	1	0
544	1	3	0	11.2886	15	1	8	2	0
544	2	3	1	13.3797	3	0	11	2	0
544	3	3	0	12.4846	8	1	13	2	0
544	1	3	0	6.71572	15	0	3	2	0
544	2	3	1	4.15043	4	1	4	2	0
544	3	3	0	2.48284	7	1	0	2	0
545	1	3	1	8.8907	15	1	6	1	0
545	2	3	0	11.1789	5	0	11	1	0
545	3	3	0	10.721	8	1	7	1	0
546	1	3	0	11.1531	15	1	8	2	0
546	2	3	1	12.7818	5	0	14	2	0
546	3	3	0	11.6036	8	1	10	2	0
546	1	3	0	7.79853	16	0	1	2	0
546	2	3	1	4.35332	5	1	4	2	0
546	3	3	0	1.33544	8	1	0	2	0
547	1	3	1	11.5256	14	1	8	1	0
547	2	3	0	13.8605	5	0	15	1	0
547	3	3	0	13.104	8	1	10	1	0
548	1	3	0	11.1034	14	1	8	2	0
548	2	3	1	12.6289	5	0	16	2	0
548	3	3	0	11.3918	8	1	10	2	0
548	1	3	0	8.32769	16	0	3	2	0
548	2	3	1	5.27307	5	1	4	2	0
548	3	3	0	2.09755	9	1	0	2	0
549	1	3	0	11.2576	14	1	8	2	0
549	2	3	1	13.1643	5	0	17	2	0
549	3	3	0	12.152	8	1	10	2	0
549	1	3	0	6.77808	15	0	2	2	0
549	2	3	1	4.20005	5	1	3	2	0
549	3	3	0	2.4626	10	1	0	2	0
550	1	3	0	11.1946	14	1	8	1	0
550	2	3	0	12.7763	4	0	15	1	0
550	3	3	1	11.5635	9	1	13	1	0
551	1	3	1	11.3551	14	1	8	1	0
551	2	3	0	13.4716	4	0	15	1	0
551	3	3	0	12.5862	9	1	1	1	0
552	1	3	0	7.76023	16	1	4	2	0
552	2	3	1	10.7243	6	0	7	2	0
552	3	3	0	10.8595	9	1	8	2	0
552	1	3	0	7.08611	14	0	2	2	0
552	2	3	1	3.82734	7	1	0	2	0
552	3	3	0	1.68134	11	1	0	2	0
553	1	3	0	7.75732	16	1	4	1	0
553	2	3	0	9.83913	6	0	8	1	0
553	3	3	1	9.4649	9	1	8	1	0
554	1	3	0	8.23979	16	1	4	1	0
554	2	3	0	9.43047	5	0	10	1	0
554	3	3	1	8.4734	9	1	7	1	0
555	1	3	0	11.1373	16	1	7	2	0
555	2	3	1	12.6841	6	0	12	2	0
555	3	3	0	11.4562	9	1	10	2	0
555	1	3	0	7.89801	13	0	0	2	0
555	2	3	1	3.89524	5	1	0	2	0
555	3	3	0	0.553624	8	1	0	2	0
556	1	3	0	11.304	17	1	7	1	0
556	2	3	0	13.1959	5	0	12	1	0
556	3	3	1	12.169	9	1	10	1	0
557	1	3	0	11.497	17	1	6	3	0
557	2	3	1	13.8521	5	0	13	3	0
557	3	3	0	13.1123	9	1	10	3	0
557	1	3	0	4.89842	16	1	1	3	0
557	2	3	1	8.32332	5	0	4	3	0
557	3	3	0	9.28431	8	1	4	3	0
557	1	3	0	7.4889	0	0	1	3	0
557	2	3	1	4.45852	0	1	0	3	0
557	3	3	0	1.89737	0	1	0	3	0
558	1	3	0	11.3003	17	1	6	2	0
558	2	3	1	13.4334	5	0	14	2	0
558	3	3	0	12.5648	9	1	10	2	0
558	1	3	0	6.44224	16	0	1	2	0
558	2	3	1	3.91618	6	1	2	2	0
558	3	3	0	2.56868	11	1	0	2	0
559	1	3	0	11.229	17	1	8	1	0
559	2	3	0	12.9927	5	0	14	1	0
559	3	3	1	11.8917	9	1	9	1	0
560	1	3	0	11.1755	17	1	8	2	0
560	2	3	1	12.7637	5	0	15	2	0
560	3	3	0	11.5574	9	1	9	2	0
560	1	3	0	8.96253	14	0	2	2	0
560	2	3	1	5.48916	3	1	5	2	0
560	3	3	0	1.79747	3	1	0	2	0
561	1	3	0	11.2926	17	1	7	2	0
561	2	3	1	13.2588	6	0	16	2	0
561	3	3	0	12.2814	11	1	5	2	0
561	1	3	0	7.00795	14	0	2	2	0
561	2	3	1	4.55001	6	1	1	2	0
561	3	3	0	2.59942	11	1	1	2	0
562	1	3	0	5.39449	15	1	2	2	0
562	2	3	0	6.4163	7	0	4	2	0
562	3	3	1	6.35523	10	1	3	2	0
562	1	3	0	5.27011	14	1	1	2	0
562	2	3	0	7.16777	4	0	3	2	0
562	3	3	1	7.41556	9	1	2	2	0
563	1	3	1	11.1904	16	1	6	1	0
563	2	3	0	12.8018	7	0	15	1	0
563	3	3	0	11.6084	10	1	8	1	0
564	1	3	0	11.2572	16	1	6	2	0
564	2	3	1	13.1355	5	0	15	2	0
564	3	3	0	12.105	9	1	8	2	0
564	1	3	0	7.66875	13	0	2	2	0
564	2	3	1	4.39247	6	1	2	2	0
564	3	3	0	1.57003	9	1	0	2	0
565	1	3	1	11.4735	16	1	7	1	0
565	2	3	0	13.6656	5	0	15	1	0
565	3	3	0	12.8182	9	1	8	1	0
566	1	3	0	6.5068	16	1	2	2	0
566	2	3	1	8.78381	5	0	10	2	0
566	3	3	0	8.79714	7	1	6	2	0
566	1	3	0	6.6	12	0	1	2	0
566	2	3	1	3.96045	5	1	0	2	0
566	3	3	0	2.42594	9	1	0	2	0
567	1	4	0	11.6741	0	1	0	1	0
567	2	4	1	11.6954	0	1	0	1	0
567	3	4	0	13.3946	0	0	0	1	0
567	4	4	0	14.386	0	0	0	1	0
568	1	4	1	11.821	0	1	1	1	0
568	2	4	0	11.6746	0	1	0	1	0
568	3	4	0	13.3722	0	0	0	1	0
568	4	4	0	14.3639	0	0	0	1	0
569	1	4	1	11.6883	0	1	1	1	0
569	2	4	0	11.7566	0	1	1	1	0
569	3	4	0	13.576	0	0	0	1	0
569	4	4	0	14.594	0	0	0	1	0
570	1	4	0	11.8904	0	1	2	1	0
570	2	4	0	11.8964	0	1	1	1	0
570	3	4	0	13.5292	0	0	0	1	0
570	4	4	1	14.4988	0	0	0	1	0
571	1	4	1	11.7686	0	1	2	1	0
571	2	4	0	12.0245	0	1	1	1	0
571	3	4	0	14.3087	0	0	0	1	0
571	4	4	0	15.4281	0	0	1	1	0
572	1	4	0	11.69	0	1	3	1	0
572	2	4	0	11.8263	0	1	1	1	0
572	3	4	0	13.8193	0	0	0	1	0
572	4	4	1	14.876	0	0	1	1	0
573	1	4	0	11.7634	0	1	4	1	0
573	2	4	1	11.7453	0	1	1	1	0
573	3	4	0	13.3297	0	0	0	1	0
573	4	4	0	14.2923	0	0	1	1	0
574	1	4	1	11.6986	0	1	4	1	0
574	2	4	0	11.9321	0	1	1	1	0
574	3	4	0	14.1684	0	0	0	1	0
574	4	4	0	15.2789	0	0	2	1	0
575	1	4	0	11.7975	0	1	4	1	0
575	2	4	0	11.79	0	1	1	1	0
575	3	4	0	13.3983	0	0	0	1	0
575	4	4	1	14.3652	0	0	2	1	0
576	1	4	1	11.7004	0	1	5	1	0
576	2	4	0	11.82	0	1	3	1	0
576	3	4	0	13.7694	0	0	0	1	0
576	4	4	0	14.8161	0	0	2	1	0
577	1	4	0	11.7183	1	0	5	1	0
577	2	4	0	11.9186	1	0	2	1	0
577	3	4	0	14.07	0	1	0	1	0
577	4	4	1	15.1612	0	1	2	1	0
578	1	4	0	11.7083	1	1	5	1	0
578	2	4	0	11.7765	1	1	1	1	0
578	3	4	0	13.5932	0	0	0	1	0
578	4	4	1	14.61	0	0	3	1	0
579	1	4	0	11.738	1	1	5	1	0
579	2	4	0	11.7122	1	1	2	1	0
579	3	4	0	13.2795	0	0	0	1	0
579	4	4	1	14.2391	0	0	3	1	0
580	1	4	0	11.7782	1	1	5	1	0
580	2	4	1	11.846	1	1	2	1	0
580	3	4	0	13.6535	0	0	0	1	0
580	4	4	0	14.6661	0	0	4	1	0
581	1	4	1	11.7802	1	1	5	1	0
581	2	4	0	11.9244	1	1	2	1	0
581	3	4	0	13.9274	0	0	1	1	0
581	4	4	0	14.9839	0	0	4	1	0
582	1	4	1	11.8498	2	1	5	1	0
582	2	4	0	12.1069	1	1	2	1	0
582	3	4	0	14.3858	0	0	1	1	0
[truncated: 6,953 more rows]
